# Supplementary material for: Developing long-term conservation priority planning for medicinal plants in China by combining conservation status with diversity hotspot analyses and climate change prediction
Source: BMC Biol. 2022 Apr 21;20:89. doi: 10.1186/s12915-022-01285-4 (PMC9027417; doi:10.1186/s12915-022-01285-4)
Supplement: Supplementary file 3 — Additional file 3: Table S3.1. The threatened species used for the predication of potential suitable habitat areas and their Areas under the Operating Characteristic Curve (AUC) in MaxEnt. Table S3.2. The list of total, endemic (China), threatened, CITES listed and national protected species of medicinal plants. Table S3.3. The species richness of each grid cell and the integrated hotspots of the top 5% richness algorithm. Table S3.4. The species number of each grid cell under complementary algorithm and the integrated hotspots of the complementary algorithm. Table S3.5. The diversity hotspot grids obtained from the integrated hotspots of both “top 5% richness algorithm” and “complementary algorithm”. Table S3.6. Correlation analysis of the distribution pattern of top 5% richness algorithm(R) and complementary algorithm(C) of all medicinal plants (All), endemic medicinal plants (EN), threatened medicinal plants (TH), CITES listed medicinal plants (CI) and national protected medicinal plants (NP). Table S3.7. The seven bioclimatic variables marked in red out of nineteen ones were employed in prediction of suitable habitat areas. [file 12915_2022_1285_MOESM3_ESM.xls]

## Sheet: Contents
Additional File 3. Supplementary Tables (Tables S3.1-S3.7)
Contents	(Click on hyperlink)
References
Table S3.1	The threatened species used for the predication of potential suitable habitat areas and their Areas under the Operating Characteristic Curve (AUC) in Maxent
Table S3.2	The list of total, endemic (China), threatened, CITES listed and national protected species of medicinal plants
Table S3.3	The species richness of each grid cell and the integrated hotspots of the top 5% richness algorithm
Table S3.4	The species number of each grid cell under complementary algorithm and the integrated hotspots of the complementary algorithm
Table S3.5	The diversity hotspot grids obtained from the integrated hotspots of both "top 5% richness algorithm" and "complementary algorithm"
Table S3.6	Correlation analysis of the distribution pattern of top 5% richness algorithm(R) and complementary algorithm(C) of all medicinal plants (All), endemic medicinal plants (EN), threatened medicinal plants (TH), CITES medicinal plants (CI) and national pr
Table S3.7	The seven bioclimatic variables marked in red out of nineteen ones were employed in prediction of suitable habitat areas.

## Sheet: Table S3.1
Table S3.1 The threatened species used for the predication of potential suitable habitat areas and their Areas under the Operating Characteristic Curve (AUC) in MaxEnt
Note: The threatened species are classified as VU (Vulnerable), EN (Endangered), CR (Critically endangered).
Family	Genus	Species	Threatened category	AUC
Pinaceae	Abies	Abies chensiensis	VU	0.989
Malvaceae	Abutilon	Abutilon paniculatum	VU	0.978
Aceraceae	Acer	Acer palmatum	VU	0.99
Ranunculaceae	Aconitum	Aconitum brachypodum	EN	0.99
Ranunculaceae	Aconitum	Aconitum contortum	VU	0.993
Ranunculaceae	Aconitum	Aconitum forrestii	VU	0.996
Ranunculaceae	Aconitum	Aconitum taipeicum	EN	0.993
Ranunculaceae	Aconitum	Aconitum tatsienense	VU	0.98
Actinidiaceae	Actinidia	Actinidia hemsleyana	VU	0.977
Actinidiaceae	Actinidia	Actinidia henryi	VU	0.977
Actinidiaceae	Actinidia	Actinidia lanceolata	VU	0.974
Actinidiaceae	Actinidia	Actinidia sabiifolia	VU	0.969
Actinidiaceae	Actinidia	Actinidia sorbifolia	VU	0.984
Actinidiaceae	Actinidia	Actinidia styracifolia	VU	0.996
Actinidiaceae	Actinidia	Actinidia trichogyna	VU	0.99
Actinidiaceae	Actinidia	Actinidia vitifolia	VU	0.996
Ranunculaceae	Adonis	Adonis aestivalis	VU	0.997
Rutaceae	Aegle	Aegle marmelos	VU	0.994
Sinopteridaceae	Aleuritopteris	Aleuritopteris squamosa	EN	0.986
Hamamelidaceae	Altingia	Altingia yunnanensis	EN	0.987
Apocynaceae	Alyxia	Alyxia menglungensis	VU	0.991
Orchidaceae	Amitostigma	Amitostigma basifoliatum	VU	0.997
Zingiberaceae	Amomum	Amomum chinense	VU	0.998
Rosaceae	Amygdalus	Amygdalus communis	VU	0.995
Ranunculaceae	Anemone	Anemone shikokiana	VU	0.989
Solanaceae	Anisodus	Anisodus acutangulus var. breviflorus	CR	0.985
Solanaceae	Anisodus	Anisodus carniolicoides	EN	0.978
Juglandaceae	Annamocarya	Annamocarya sinensis	EN	0.986
Orchidaceae	Anoectochilus	Anoectochilus roxburghii	EN	0.999
Thymelaeaceae	Aquilaria	Aquilaria sinensis	VU	0.995
Thymelaeaceae	Aquilaria	Aquilaria yunnanensis	VU	0.997
Araliaceae	Aralia	Aralia continentalis	VU	0.969
Caryophyllaceae	Arenaria	Arenaria quadridentata	VU	0.999
Araceae	Arisaema	Arisaema penicillatum	VU	0.997
Aristolochiaceae	Aristolochia	Aristolochia cucurbitoides	VU	0.992
Aristolochiaceae	Aristolochia	Aristolochia fordiana	VU	0.987
Aristolochiaceae	Aristolochia	Aristolochia hainanensis	VU	0.912
Aristolochiaceae	Aristolochia	Aristolochia howii	VU	0.999
Aristolochiaceae	Aristolochia	Aristolochia impressinervia	EN	0.996
Aristolochiaceae	Aristolochia	Aristolochia longgangensis	EN	0.99
Aristolochiaceae	Aristolochia	Aristolochia tuberosa	VU	0.99
Boraginaceae	Arnebia	Arnebia euchroma	EN	0.997
Boraginaceae	Arnebia	Arnebia guttata	VU	0.989
Moraceae	Artocarpus	Artocarpus hypargyreus	EN	0.992
Aristolochiaceae	Asarum	Asarum cardiophyllum	VU	0.996
Aristolochiaceae	Asarum	Asarum caudigerellum	VU	0.949
Aristolochiaceae	Asarum	Asarum himalaicum	VU	0.986
Aristolochiaceae	Asarum	Asarum insigne	VU	0.989
Aristolochiaceae	Asarum	Asarum magnificum	VU	0.941
Aristolochiaceae	Asarum	Asarum maximum	VU	0.996
Aristolochiaceae	Asarum	Asarum sieboldii	VU	0.985
Orchidaceae	Ascocentrum	Ascocentrum ampullaceum	EN	0.962
Liliaceae	Asparagus	Asparagus subscandens	VU	0.991
Ranunculaceae	Asteropyrum	Asteropyrum peltatum	VU	0.992
Fabaceae	Astragalus	Astragalus moellendorffii	EN	0.998
Fabaceae	Astragalus	Astragalus penduliflorus subsp. mongholicus	VU	0.998
Rutaceae	Atalantia	Atalantia kwangtungensis	VU	0.999
Athyriaceae	Athyrium	Athyrium cuspidatum	VU	0.999
Solanaceae	Atropanthe	Atropanthe sinensis	EN	0.987
Lecythidaceae	Barringtonia	Barringtonia fusicarpa	VU	0.967
Apocynaceae	Beaumontia	Beaumontia pitardii	VU	0.997
Lauraceae	Beilschmiedia	Beilschmiedia brevipaniculata	VU	0.983
Saxifragaceae	Bergenia	Bergenia scopulosa	VU	0.993
Orchidaceae	Bletilla	Bletilla formosana	EN	0.99
Orchidaceae	Bletilla	Bletilla ochracea	EN	0.987
Orchidaceae	Bletilla	Bletilla striata	EN	0.994
Blechnaceae	Brainea	Brainea insignis	VU	0.995
Cabombaceae	Brasenia	Brasenia schreberi	CR	0.965
Loganiaceae	Buddleja	Buddleja delavayi	VU	0.992
Ranunculaceae	Calathodes	Calathodes oxycarpa	CR	0.99
Fabaceae	Callerya	Callerya speciosa	VU	0.991
Clusiaceae	Calophyllum	Calophyllum membranaceum	VU	0.967
Theaceae	Camellia	Camellia petelotii	VU	0.993
Theaceae	Camellia	Camellia petelotii var. microcarpa	EN	0.991
Theaceae	Camellia	Camellia reticulata	VU	0.95
Theaceae	Camellia	Camellia sinensis var. assamica	VU	0.997
Liliaceae	Campylandra	Campylandra ensifolia	VU	0.977
Fabaceae	Campylotropis	Campylotropis harmsii	VU	0.994
Burseraceae	Canarium	Canarium subulatum	VU	0.955
Capparaceae	Capparis	Capparis masaikai	VU	0.986
Capparaceae	Capparis	Capparis subsessilis	EN	0.996
Juglandaceae	Carya	Carya cathayensis	VU	0.996
Orchidaceae	Cephalantheropsis	Cephalantheropsis gracilis	VU	0.908
Cephalotaxaceae	Cephalotaxus	Cephalotaxus lanceolata	CR	0.994
Cephalotaxaceae	Cephalotaxus	Cephalotaxus latifolia	CR	0.998
Cephalotaxaceae	Cephalotaxus	Cephalotaxus mannii	EN	0.99
Cephalotaxaceae	Cephalotaxus	Cephalotaxus oliveri	VU	0.996
Parkeriaceae	Ceratopteris	Ceratopteris pteridoides	EN	0.974
Parkeriaceae	Ceratopteris	Ceratopteris thalictroides	VU	0.997
Fabaceae	Cercis	Cercis chingii	EN	0.987
Apiaceae	Changium	Changium smyrnioides	VU	0.985
Orchidaceae	Changnienia	Changnienia amoena	EN	0.907
Gesneriaceae	Chirita	Chirita fimbrisepala var. mollis	VU	0.996
Gesneriaceae	Chirita	Chirita longgangensis	VU	0.991
Anacardiaceae	Choerospondias	Choerospondias axillaris var. pubinervis	VU	0.989
Salicaceae	Chosenia	Chosenia arbutifolia	VU	0.996
Lauraceae	Cinnamomum	Cinnamomum japonicum	VU	0.925
Lauraceae	Cinnamomum	Cinnamomum kwangtungense	EN	0.996
Lauraceae	Cinnamomum	Cinnamomum tonkinense	VU	0.993
Orobanchaceae	Cistanche	Cistanche deserticola	EN	0.974
Clethraceae	Clethra	Clethra fargesii	EN	0.995
Campanulaceae	Codonopsis	Codonopsis cardiophylla	VU	0.958
Campanulaceae	Codonopsis	Codonopsis graminifolia	VU	0.997
Campanulaceae	Codonopsis	Codonopsis purpurea	VU	0.99
Orchidaceae	Coelogyne	Coelogyne punctulata	VU	0.992
Orchidaceae	Coelogyne	Coelogyne sanderae	VU	0.991
Ranunculaceae	Coptis	Coptis chinensis	VU	0.991
Ranunculaceae	Coptis	Coptis chinensis var. brevisepala	EN	0.992
Ranunculaceae	Coptis	Coptis deltoidea	VU	0.993
Ranunculaceae	Coptis	Coptis omeiensis	EN	0.99
Ranunculaceae	Coptis	Coptis teeta	CR	0.971
Papaveraceae	Corydalis	Corydalis hamata	VU	0.999
Papaveraceae	Corydalis	Corydalis yanhusuo	VU	0.993
Rosaceae	Crataegus	Crataegus oresbia	EN	0.997
Stemonaceae	Croomia	Croomia japonica	EN	0.982
Amaryllidaceae	Curculigo	Curculigo breviscapa	VU	0.996
Cycadaceae	Cycas	Cycas pectinata	VU	0.982
Orchidaceae	Cymbidium	Cymbidium ensifolium	VU	0.996
Orchidaceae	Cymbidium	Cymbidium floribundum	VU	0.997
Orchidaceae	Cymbidium	Cymbidium goeringii	VU	0.953
Orchidaceae	Cymbidium	Cymbidium hookerianum	EN	0.986
Orchidaceae	Cymbidium	Cymbidium iridioides	VU	0.943
Orchidaceae	Cymbidium	Cymbidium kanran	VU	0.999
Orchidaceae	Cymbidium	Cymbidium sinense	VU	0.993
Cynomoriaceae	Cynomrium	Cynomrium songaricum	VU	0.992
Orchidaceae	Cypripedium	Cypripedium bardolphianum	EN	0.996
Orchidaceae	Cypripedium	Cypripedium fargesii	EN	0.993
Orchidaceae	Cypripedium	Cypripedium fasciolatum	EN	0.996
Orchidaceae	Cypripedium	Cypripedium flavum	VU	0.99
Orchidaceae	Cypripedium	Cypripedium formosanum	EN	0.996
Orchidaceae	Cypripedium	Cypripedium franchetii	VU	0.977
Orchidaceae	Cypripedium	Cypripedium guttatum	EN	0.992
Orchidaceae	Cypripedium	Cypripedium macranthum	EN	0.998
Orchidaceae	Cypripedium	Cypripedium margaritaceum	EN	0.989
Fabaceae	Dalbergia	Dalbergia obtusifolia	EN	0.988
Fabaceae	Dalbergia	Dalbergia odorifera	CR	0.995
Saxifragaceae	Deinanthe	Deinanthe caerulea	VU	0.992
Ranunculaceae	Delphinium	Delphinium trifoliolatum	CR	0.999
Orchidaceae	Dendrobium	Dendrobium aduncum	VU	0.984
Orchidaceae	Dendrobium	Dendrobium aphyllum	VU	0.988
Orchidaceae	Dendrobium	Dendrobium aurantiacum var. denneanum	VU	0.992
Orchidaceae	Dendrobium	Dendrobium bellatulum	EN	0.984
Orchidaceae	Dendrobium	Dendrobium cariniferum	EN	0.991
Orchidaceae	Dendrobium	Dendrobium chrysanthum	VU	0.988
Orchidaceae	Dendrobium	Dendrobium chrysotoxum	VU	0.999
Orchidaceae	Dendrobium	Dendrobium crepidatum	EN	0.999
Orchidaceae	Dendrobium	Dendrobium densiflorum	VU	0.99
Orchidaceae	Dendrobium	Dendrobium devonianum	EN	0.995
Orchidaceae	Dendrobium	Dendrobium falconeri	VU	0.992
Orchidaceae	Dendrobium	Dendrobium fimbriatum	VU	0.99
Orchidaceae	Dendrobium	Dendrobium hancockii	EN	0.998
Orchidaceae	Dendrobium	Dendrobium hookerianum	VU	0.994
Orchidaceae	Dendrobium	Dendrobium linawianum	EN	0.994
Orchidaceae	Dendrobium	Dendrobium lituiflorum	CR	0.993
Orchidaceae	Dendrobium	Dendrobium loddigesii	VU	0.997
Orchidaceae	Dendrobium	Dendrobium lohohense	EN	0.997
Orchidaceae	Dendrobium	Dendrobium longicornu	EN	0.996
Orchidaceae	Dendrobium	Dendrobium nobile	VU	0.994
Orchidaceae	Dendrobium	Dendrobium williamsonii	EN	0.997
Orchidaceae	Dendrobium	Dendrobium wilsonii	CR	0.986
Araliaceae	Dendropanax	Dendropanax chevalieri	VU	0.987
Annonaceae	Desmos	Desmos grandifolius	EN	0.936
Dichapetalaceae	Dillenia	Dillenia indica	EN	0.998
Dioscoreaceae	Dioscorea	Dioscorea althaeoides	VU	0.996
Dioscoreaceae	Dioscorea	Dioscorea biformifolia	CR	0.988
Dioscoreaceae	Dioscorea	Dioscorea chingii	EN	0.997
Dioscoreaceae	Dioscorea	Dioscorea cirrhosa var. cylindrica	CR	0.989
Dioscoreaceae	Dioscorea	Dioscorea delavayi	VU	0.997
Dioscoreaceae	Dioscorea	Dioscorea deltoidea	CR	0.985
Dioscoreaceae	Dioscorea	Dioscorea esquirolii	CR	0.957
Dioscoreaceae	Dioscorea	Dioscorea glabra	VU	0.957
Dioscoreaceae	Dioscorea	Dioscorea panthaica	EN	0.983
Dioscoreaceae	Dioscorea	Dioscorea persimilis	EN	0.997
Dioscoreaceae	Dioscorea	Dioscorea simulans	VU	0.987
Dioscoreaceae	Dioscorea	Dioscorea sinoparviflora	EN	0.993
Dioscoreaceae	Dioscorea	Dioscorea subcalva	EN	0.979
Dioscoreaceae	Dioscorea	Dioscorea tenuipes	VU	0.944
Caprifoliaceae	Dipelta	Dipelta yunnanensis	VU	0.996
Orchidaceae	Diplomeris	Diplomeris pulchella	VU	0.992
Dipteridaceae	Dipteris	Dipteris chinensis	EN	0.995
Liliaceae	Dracaena	Dracaena cambodiana	VU	0.995
Liliaceae	Dracaena	Dracaena cochinchinensis	VU	0.975
Drynariaceae	Drynaria	Drynaria delavayi	VU	0.951
Berberidaceae	Dysosma	Dysosma aurantiocaulis	EN	0.996
Berberidaceae	Dysosma	Dysosma difformis	VU	0.962
Berberidaceae	Dysosma	Dysosma majorensis	VU	0.99
Berberidaceae	Dysosma	Dysosma veitchii	VU	0.99
Berberidaceae	Dysosma	Dysosma versipellis	VU	0.996
Elaeagnaceae	Elaeagnus	Elaeagnus sarmentosa	VU	0.985
Araliaceae	Eleutherococcus	Eleutherococcus verticillatus	EN	0.996
Fabaceae	Entada	Entada phaseoloides	EN	0.991
Apocynaceae	Epigynum	Epigynum auritum	CR	0.986
Onagraceae	Epilobium	Epilobium brevifolium	VU	0.975
Onagraceae	Epilobium	Epilobium tianschanicum	VU	0.972
Berberidaceae	Epimedium	Epimedium fargesii	EN	0.985
Berberidaceae	Epimedium	Epimedium hunanense	VU	0.991
Berberidaceae	Epimedium	Epimedium sagittatum var. glabratum	VU	0.996
Orchidaceae	Epipogium	Epipogium aphyllum	EN	0.989
Eriocaulaceae	Eriocaulon	Eriocaulon decemflorum	VU	0.977
Sterculiaceae	Eriolaena	Eriolaena kwangsiensis	EN	0.971
Fabaceae	Euchresta	Euchresta japonica	VU	0.99
Celastraceae	Euonymus	Euonymus yunnanensis	EN	0.964
Euphorbiaceae	Euphorbia	Euphorbia jolkinii	VU	0.988
Theaceae	Eurya	Eurya disticha	EN	0.996
Theaceae	Eurya	Eurya japonica	VU	0.948
Euphorbiaceae	Excoecaria	Excoecaria venenata	VU	0.995
Apiaceae	Ferula	Ferula fukanensis	EN	0.996
Apiaceae	Ferula	Ferula sinkiangensis	CR	0.98
Moraceae	Ficus	Ficus simplicissima	VU	0.98
Annonaceae	Fissistigma	Fissistigma bracteolatum	EN	0.983
Cupressaceae	Fokienia	Fokienia hodginsii	VU	0.991
Hamamelidaceae	Fortunearia	Fortunearia sinensis	VU	0.997
Rutaceae	Fortunella	Fortunella japonica	EN	0.993
Oleaceae	Fraxinus	Fraxinus mandshurica	VU	0.963
Liliaceae	Fritillaria	Fritillaria crassicaulis	VU	0.988
Liliaceae	Fritillaria	Fritillaria davidii	EN	0.996
Liliaceae	Fritillaria	Fritillaria delavayi	VU	0.991
Liliaceae	Fritillaria	Fritillaria maximowiczii	EN	0.986
Liliaceae	Fritillaria	Fritillaria monantha	EN	0.993
Liliaceae	Fritillaria	Fritillaria pallidiflora	VU	0.985
Liliaceae	Fritillaria	Fritillaria przewalskii	VU	0.997
Liliaceae	Fritillaria	Fritillaria sichuanica	VU	0.99
Liliaceae	Fritillaria	Fritillaria taipaiensis	EN	0.974
Liliaceae	Fritillaria	Fritillaria tortifolia	VU	0.982
Liliaceae	Fritillaria	Fritillaria unibracteata	EN	0.988
Liliaceae	Fritillaria	Fritillaria walujewii	EN	0.962
Liliaceae	Fritillaria	Fritillaria yuzhongensis	EN	0.997
Araliaceae	Gamblea	Gamblea ciliata var. evodiaefolia	VU	0.999
Clusiaceae	Garcinia	Garcinia paucinervis	EN	0.996
Rubiaceae	Gardenia	Gardenia hainanensis	VU	0.996
Rubiaceae	Gardenia	Gardenia sootepensis	VU	0.987
Gentianaceae	Gentiana	Gentiana manshurica	EN	0.979
Gentianaceae	Gentiana	Gentiana yunnanensis	VU	0.998
Ginkgoaceae	Ginkgo	Ginkgo biloba	CR	0.992
Orobanchaceae	Gleadovia	Gleadovia ruborum	EN	0.992
Apiaceae	Glehnia	Glehnia littoralis	CR	0.997
Celastraceae	Glyptopetalum	Glyptopetalum feddei	VU	0.989
Taxodiaceae	Glyptostrobus	Glyptostrobus pensilis	CR	0.997
Asteraceae	Gochnatia	Gochnatia decora	VU	0.996
Orchidaceae	Goodyera	Goodyera henryi	VU	0.988
Orchidaceae	Gymnadenia	Gymnadenia conopsea	EN	0.992
Orchidaceae	Gymnadenia	Gymnadenia crassinervis	VU	0.986
Orchidaceae	Gymnadenia	Gymnadenia orchidis	VU	1
Cucurbitaceae	Gymnopetalum	Gymnopetalum chinensis	VU	0.972
Saururaceae	Gymnotheca	Gymnotheca involucrata	VU	0.991
Flacourtiaceae	Gynocardia	Gynocardia odorata	EN	0.988
Cucurbitaceae	Gynostemma	Gynostemma cardiospermum	EN	0.959
Orchidaceae	Habenaria	Habenaria acuifera	VU	0.998
Zingiberaceae	Hedychium	Hedychium kwangsiense	VU	0.998
Zingiberaceae	Hedychium	Hedychium villosum	VU	0.996
Chloranthaceae	Hedyosmum	Hedyosmum orientale	VU	0.99
Proteaceae	Helicia	Helicia tsaii	VU	0.993
Ranunculaceae	Helleborus	Helleborus thibetanus	VU	0.986
Helminthostachyaceae	Helminthostachys	Helminthostachys zeylanica	EN	0.981
Orchidaceae	Hemipilia	Hemipilia cruciata	VU	0.999
Cucurbitaceae	Hemsleya	Hemsleya amabilis	VU	0.986
Cucurbitaceae	Hemsleya	Hemsleya graciliflora	VU	0.988
Ranunculaceae	Hepatica	Hepatica henryi	VU	0.992
Sterculiaceae	Heritiera	Heritiera littoralis	VU	0.984
Orchidaceae	Holcoglossum	Holcoglossum amesianum	VU	0.992
Orchidaceae	Holcoglossum	Holcoglossum kimballianum	EN	0.991
Myristicaceae	Horsfieldia	Horsfieldia kingii	VU	0.998
Magnoliaceae	Houpo?a	Houpoea rostrata	VU	0.987
Asclepiadaceae	Hoya	Hoya pandurata	VU	0.994
Huperziaceae	Huperzia	Huperzia crispata	VU	0.993
Huperziaceae	Huperzia	Huperzia selago	VU	0.996
Huperziaceae	Huperzia	Huperzia serrata	EN	0.975
Flacourtiaceae	Hydnocarpus	Hydnocarpus hainanensis	VU	0.994
Apiaceae	Hydrocotyle	Hydrocotyle dichondroides	EN	0.926
Clusiaceae	Hypericum	Hypericum augustinii	VU	0.933
Illiciaceae	Illicium	Illicium difengpi	EN	0.989
Hernandiaceae	Illigera	Illigera cordata var. mollissima	EN	0.993
Hernandiaceae	Illigera	Illigera rhodantha	VU	0.993
Bignoniaceae	Incarvillea	Incarvillea beresowskii	VU	0.992
Bignoniaceae	Incarvillea	Incarvillea delavayi	VU	0.995
Bignoniaceae	Incarvillea	Incarvillea lutea	EN	0.958
Fabaceae	Indigofera	Indigofera esquirolii	VU	0.998
Iridaceae	Iris	Iris potaninii var. ionantha	EN	0.991
Flacourtiaceae	Itoa	Itoa orientalis var. glabrescens	CR	0.927
Rubiaceae	Ixora	Ixora philippinensis	CR	0.995
Juglandaceae	Juglans	Juglans regia	VU	0.997
Cupressaceae	Juniperus	Juniperus tibetica	VU	0.996
Pinaceae	Keteleeria	Keteleeria fortunei	VU	0.995
Ranunculaceae	Kingdonia	Kingdonia uniflora	VU	0.995
Rubiaceae	Knoxia	Knoxia valerianoides	VU	0.994
Apocynaceae	Kopsia	Kopsia hainanensis	EN	0.989
Pinaceae	Larix	Larix sibirica	VU	0.997
Fabaceae	Lespedeza	Lespedeza pilosa	VU	0.998
Liliaceae	Lilium	Lilium bakerianum var. delavayi	EN	0.996
Liliaceae	Lilium	Lilium cernuum	VU	0.998
Liliaceae	Lilium	Lilium leichtlinii var. maximowiczii	VU	0.993
Liliaceae	Lilium	Lilium martagon var. pilosiusculum	VU	0.998
Liliaceae	Lilium	Lilium sempervivoideum	VU	0.988
Plumbaginaceae	Limonium	Limonium gmelinii	VU	0.996
Orchidaceae	Liparis	Liparis inaperta	CR	0.995
Orchidaceae	Liparis	Liparis nigra	VU	0.993
Orchidaceae	Liparis	Liparis petiolata	VU	0.997
Magnoliaceae	Lirianthe	Lirianthe championii	EN	0.993
Magnoliaceae	Lirianthe	Lirianthe coco	EN	0.99
Magnoliaceae	Lirianthe	Lirianthe henryi	EN	0.995
Lauraceae	Litsea	Litsea auriculata	VU	0.997
Arecaceae	Livistona	Livistona chinensis	VU	0.996
Solanaceae	Lycium	Lycium yunnanense	VU	0.987
Lauraceae	Machilus	Machilus nanmu	EN	0.99
Sapotaceae	Madhuca	Madhuca pasquieri	VU	0.983
Rosaceae	Malus	Malus pumila	EN	0.986
Anacardiaceae	Mangifera	Mangifera persiciformis	VU	0.998
Anacardiaceae	Mangifera	Mangifera sylvatica	EN	0.968
Magnoliaceae	Manglietia	Manglietia duclouxii	VU	0.966
Magnoliaceae	Manglietia	Manglietia insignis	VU	0.99
Magnoliaceae	Manglietia	Manglietia szechuanica	VU	0.96
Celastraceae	Maytenus	Maytenus guangxiensis	VU	0.998
Apocynaceae	Melodinus	Melodinus yunnanensis	VU	0.998
Taxodiaceae	Metasequoia	Metasequoia glyptostroboides	CR	0.991
Magnoliaceae	Michelia	Michelia champaca	VU	0.988
Magnoliaceae	Michelia	Michelia crassipes	EN	0.997
Magnoliaceae	Michelia	Michelia gioii	EN	0.995
Lamiaceae	Microtoena	Microtoena omeiensis	EN	0.97
Lamiaceae	Microtoena	Microtoena prainiana	VU	0.998
Rubiaceae	Morinda	Morinda officinalis	VU	0.987
Meliaceae	Munronia	Munronia pinnata	VU	0.922
Myricaceae	Myrica	Myrica adenophora	VU	0.991
Podocarpaceae	Nageia	Nageia nagi	EN	0.979
Rubiaceae	Nauclea	Nauclea officinalis	VU	0.976
Scrophulariaceae	Neopicrorhiza	Neopicrorhiza scrophulariiflora	EN	0.944
Orchidaceae	Neottianthe	Neottianthe cucullata	VU	0.949
Nepenthaceae	Nepenthes	Nepenthes mirabilis	VU	0.999
Orchidaceae	Nervilia	Nervilia plicata	VU	0.974
Nymphaeaceae	Nuphar	Nuphar pumila	VU	0.995
Boraginaceae	Onosma	Onosma paniculatum	VU	0.997
Lowiaceae	Orchidantha	Orchidantha chinensis	VU	0.997
Fabaceae	Ormosia	Ormosia glaberrima	VU	0.997
Fabaceae	Ormosia	Ormosia henryi	VU	0.993
Fabaceae	Ormosia	Ormosia hosiei	EN	0.987
Betulaceae	Ostryopsis	Ostryopsis nobilis	VU	0.985
Hydrocharitaceae	Ottelia	Ottelia acuminata	VU	0.999
Hydrocharitaceae	Ottelia	Ottelia alismoides	VU	0.994
Magnoliaceae	Oyama	Oyama sinensis	VU	0.985
Magnoliaceae	Oyama	Oyama wilsonii	VU	0.988
Paeoniaceae	Paeonia	Paeonia anomala subsp. anomala	VU	0.957
Paeoniaceae	Paeonia	Paeonia intermedia	VU	0.97
Paeoniaceae	Paeonia	Paeonia rockii subsp. atava	VU	0.968
Araliaceae	Panax	Panax ginseng	CR	0.999
Araliaceae	Panax	Panax japonicum var. bipinnatifidus	VU	0.99
Araliaceae	Panax	Panax stipuleanatus	EN	0.997
Orchidaceae	Paphiopedilum	Paphiopedilum concolor	VU	0.992
Orchidaceae	Paphiopedilum	Paphiopedilum micranthum	VU	0.999
Orchidaceae	Papilionanthe	Papilionanthe teres	VU	0.996
Liliaceae	Paris	Paris cronquistii	VU	0.982
Liliaceae	Paris	Paris delavayi	VU	0.993
Liliaceae	Paris	Paris dunniana	VU	0.924
Liliaceae	Paris	Paris fargesii var. petiolata	EN	0.953
Liliaceae	Paris	Paris mairei	EN	0.984
Liliaceae	Paris	Paris polyphylla var. chinensis	VU	0.989
Liliaceae	Paris	Paris vietnamensis	VU	0.969
Passifloraceae	Passiflora	Passiflora tonkinensis	EN	0.994
Orchidaceae	Phalaenopsis	Phalaenopsis wilsonii	VU	0.989
Crassulaceae	Phedimus	Phedimus odontophyllus	VU	0.996
Huperziaceae	Phlegmariurus	Phlegmariurus carinatus	VU	0.993
Huperziaceae	Phlegmariurus	Phlegmariurus phlegmaria	VU	0.995
Lauraceae	Phoebe	Phoebe zhennan	VU	0.996
Rosaceae	Photinia	Photinia kwangsiensis	EN	0.996
Solanaceae	Physaliastrum	Physaliastrum sinense	VU	0.989
Solanaceae	Physochlaina	Physochlaina infundibularis	VU	0.999
Pinaceae	Pinus	Pinus bungeana	EN	0.998
Pinaceae	Pinus	Pinus kesiya	VU	0.987
Pinaceae	Pinus	Pinus koraiensis	VU	0.982
Pinaceae	Pinus	Pinus latteri	VU	0.985
Pinaceae	Pinus	Pinus sibirica	VU	0.992
Pinaceae	Pinus	Pinus sylvestris var. mongolica	VU	0.989
Pinaceae	Pinus	Pinus tabuliformis var. henryi	VU	0.985
Zingiberaceae	Plagiostachys	Plagiostachys austrosinensis	EN	0.985
Orchidaceae	Pleione	Pleione formosana	VU	0.997
Orchidaceae	Pleione	Pleione hookeriana	VU	0.95
Orchidaceae	Pleione	Pleione scopulorum	VU	0.999
Orchidaceae	Pleione	Pleione yunnanensis	VU	0.989
Plumbaginaceae	Plumbago	Plumbago indica	VU	0.996
Podocarpaceae	Podocarpus	Podocarpus forrestii	CR	0.997
Podocarpaceae	Podocarpus	Podocarpus macrophyllus	VU	0.992
Podocarpaceae	Podocarpus	Podocarpus neriifolius	VU	0.998
Orchidaceae	Pogonia	Pogonia yunnanensis	EN	0.998
Liliaceae	Polygonatum	Polygonatum roseum	VU	0.989
Salicaceae	Populus	Populus euphratica	VU	0.981
Primulaceae	Primula	Primula cicutariifolia	VU	0.984
Primulaceae	Primula	Primula sinensis	EN	0.992
Caryophyllaceae	Psammosilene	Psammosilene tunicoides	EN	0.962
Pinaceae	Pseudolarix	Pseudolarix amabilis	EN	0.979
Rutaceae	Psilopeganum	Psilopeganum sinense	EN	0.972
Psilotaceae	Psilotum	Psilotum nudum	VU	0.995
Tectariaceae	Pteridrys	Pteridrys australis	EN	0.993
Sinopteridaceae	Pteris	Pteris fauriei var. chinensis	CR	0.991
Juglandaceae	Pterocarya	Pterocarya tonkinensis	VU	0.946
Sterculiaceae	Pterospermum	Pterospermum kingtungense	CR	0.994
Styracaceae	Pterostyrax	Pterostyrax psilophyllus	VU	0.999
Scrophulariaceae	Pterygiella	Pterygiella cylindrica	VU	0.993
Zingiberaceae	Pyrgophyllum	Pyrgophyllum yunnanense	VU	0.99
Ericaceae	Pyrola	Pyrola rugosa	EN	0.983
Rosaceae	Pyrus	Pyrus hopeiensis	CR	0.998
Apocynaceae	Rauvolfia	Rauvolfia serpentina	VU	0.999
Tamaricaceae	Reaumuria	Reaumuria kaschgarica	VU	0.998
Styracaceae	Rehderodendron	Rehderodendron macrocarpum	VU	0.995
Scrophulariaceae	Rehmannia	Rehmannia chingii	VU	0.996
Orchidaceae	Renanthera	Renanthera coccinea	EN	0.994
Polygonaceae	Rheum	Rheum forrestii	VU	0.969
Polygonaceae	Rheum	Rheum tanguticum	VU	0.997
Crassulaceae	Rhodiola	Rhodiola crenulata	EN	0.992
Crassulaceae	Rhodiola	Rhodiola sacra	VU	0.991
Crassulaceae	Rhodiola	Rhodiola tangutica	VU	0.989
Ericaceae	Rhododendron	Rhododendron amesiae	CR	0.996
Ericaceae	Rhododendron	Rhododendron brachyanthum	VU	0.986
Ericaceae	Rhododendron	Rhododendron dendrocharis	EN	0.999
Ericaceae	Rhododendron	Rhododendron purdomii	VU	0.961
Ericaceae	Rhododendron	Rhododendron williamsianum	EN	0.994
Zingiberaceae	Rhynchanthus	Rhynchanthus beesianus	EN	0.997
Rosaceae	Rosa	Rosa rugosa	EN	0.993
Rhamnaceae	Sageretia	Sageretia lucida	VU	0.985
Alismataceae	Sagittaria	Sagittaria guayanensis subsp. lappula	EN	0.996
Fabaceae	Saraca	Saraca dives	VU	0.994
Buxaceae	Sarcococca	Sarcococca longipetiolata	EN	0.984
Aristolochiaceae	Saruma	Saruma henryi	EN	0.984
Asteraceae	Saussurea	Saussurea leucoma	VU	0.999
Asteraceae	Saussurea	Saussurea quercifolia	VU	0.997
Asteraceae	Saussurea	Saussurea wellbyi	VU	0.995
Ochnaceae	Sauvagesia	Sauvagesia rhodoleuca	VU	0.995
Orchidaceae	Sedirea	Sedirea subparishii	EN	0.992
Crassulaceae	Sedum	Sedum wenchuanense	EN	0.993
Hamamelidaceae	Semiliquidambar	Semiliquidambar cathayensis	VU	0.997
Caryophyllaceae	Silene	Silene grandiflora	VU	0.996
Crassulaceae	Sinocrassula	Sinocrassula indica var. viridiflora	VU	0.986
Crassulaceae	Sinocrassula	Sinocrassula yunnanensis	CR	0.997
Cucurbitaceae	Siraitia	Siraitia siamensis	VU	0.992
Fabaceae	Sophora	Sophora tonkinensis	VU	0.993
Poaceae	Sorghum	Sorghum propinquum	EN	0.989
Fabaceae	Spatholobus	Spatholobus suberectus	VU	0.998
Stachyuraceae	Stachyurus	Stachyurus yunnanensis	VU	0.989
Asteraceae	Stemmacantha	Stemmacantha carthamoides	VU	0.995
Stemonaceae	Stemona	Stemona parviflora	EN	0.99
Menispermaceae	Stephania	Stephania delavayi	VU	0.993
Menispermaceae	Stephania	Stephania dicentrinifera	VU	0.991
Menispermaceae	Stephania	Stephania dielsiana	VU	0.994
Menispermaceae	Stephania	Stephania elegans	VU	0.986
Menispermaceae	Stephania	Stephania kwangsiensis	EN	0.985
Menispermaceae	Stephania	Stephania mashanica	EN	0.993
Menispermaceae	Stephania	Stephania yunnanensis	EN	0.992
Sterculiaceae	Sterculia	Sterculia brevissima	EN	0.955
Loganiaceae	Strychnos	Strychnos ignatii	VU	0.994
Symplocaceae	Symplocos	Symplocos pilosa	EN	0.994
Myrtaceae	Syzygium	Syzygium brachythyrsum	EN	0.993
Apocynaceae	Tabernaemontana	Tabernaemontana divaricata	EN	0.976
Tamaricaceae	Tamarix	Tamarix taklamakanensis	VU	0.996
Taxaceae	Taxus	Taxus cuspidata	EN	0.99
Taxaceae	Taxus	Taxus wallichiana	VU	0.987
Taxaceae	Taxus	Taxus wallichiana var. chinensis	VU	0.987
Taxaceae	Taxus	Taxus wallichiana var. mairei	VU	0.996
Tectariaceae	Tectaria	Tectaria subpedata	VU	0.992
Rhamnaceae	Terminalia	Terminalia bellirica	EN	0.999
Vitaceae	Tetrastigma	Tetrastigma lenticellatum	VU	0.992
Ranunculaceae	Thalictrum	Thalictrum omeiense	VU	0.986
Orchidaceae	Thrixspermum	Thrixspermum japonicum	VU	0.988
Tiliaceae	Tilia	Tilia amurensis	VU	0.993
Tiliaceae	Tilia	Tilia miqueliana	VU	0.998
Menispermaceae	Tinospora	Tinospora sagittata	EN	0.993
Taxaceae	Torreya	Torreya fargesii	VU	0.969
Taxaceae	Torreya	Torreya fargesii var. yunnanensis	EN	0.998
Taxaceae	Torreya	Torreya jackii	EN	0.975
Scrophulariaceae	Triaenophora	Triaenophora rupestris	EN	0.993
Cucurbitaceae	Trichosanthes	Trichosanthes kerrii	VU	0.996
Cucurbitaceae	Trichosanthes	Trichosanthes truncata	EN	0.987
Cucurbitaceae	Trichosanthes	Trichosanthes wallichiana	VU	0.99
Boraginaceae	Trigonotis	Trigonotis omeiensis	VU	0.999
Ranunculaceae	Trollius	Trollius dschungaricus	VU	0.977
Ranunculaceae	Trollius	Trollius japonicus	VU	0.995
Pinaceae	Tsuga	Tsuga longibracteata	VU	0.996
Araceae	Typhonium	Typhonium omeiense	VU	0.998
Rubiaceae	Uncaria	Uncaria lancifolia	VU	0.991
Rubiaceae	Uncaria	Uncaria rhynchophylloides	VU	0.99
Ranunculaceae	Urophysa	Urophysa henryi	VU	0.983
Orchidaceae	Vanda	Vanda concolor	VU	0.991
Caprifoliaceae	Viburnum	Viburnum foetidum var. ceanothoides	EN	0.997
Caprifoliaceae	Viburnum	Viburnum yunnanense	EN	0.992
Violaceae	Viola	Viola henryi	CR	0.998

## Sheet: Table S3.2
Table S3.2 The list of total, endemic (China), threatened, CITES listed and national protected species of medicinal plants
Note: The threatened species are classified as VU (Vulnerable), EN (Endangered), CR (Critically endangered). The CITES listed species are classified as I (Appendix I plant) and II (Appendix II plant). The national protected species are classified as I (National Class I Protection plant) and II (National Class II plant). We determine the family and genus names of species based on the Engler system…
Family	Genus	Species	Endemic to China	Threatened category	CITES listed species	National Protected Key Wild Plants (the First Batch)
Fabaceae	Abarema	Abarema clypearia
Fabaceae	Abarema	Abarema lucida
Caprifoliaceae	Abelia	Abelia biflora
Caprifoliaceae	Abelia	Abelia chinensis
Caprifoliaceae	Abelia	Abelia dielsii
Caprifoliaceae	Abelia	Abelia uniflora	Yes
Malvaceae	Abelmoschus	Abelmoschus crinitus
Malvaceae	Abelmoschus	Abelmoschus esculentus
Malvaceae	Abelmoschus	Abelmoschus manihot
Malvaceae	Abelmoschus	Abelmoschus manihot var. pungens
Malvaceae	Abelmoschus	Abelmoschus moschatus
Malvaceae	Abelmoschus	Abelmoschus sagittifolius
Pinaceae	Abies	Abies chensiensis	Yes	VU		2
Pinaceae	Abies	Abies delavayi
Pinaceae	Abies	Abies fabri	Yes
Pinaceae	Abies	Abies fargesii	Yes
Pinaceae	Abies	Abies fargesii var. faxoniana	Yes
Pinaceae	Abies	Abies holophylla
Pinaceae	Abies	Abies nephrolepis
Pinaceae	Abies	Abies sibirica		EN
Fabaceae	Abrus	Abrus cantoniensis
Fabaceae	Abrus	Abrus mollis
Fabaceae	Abrus	Abrus precatorius
Fabaceae	Abrus	Abrus pulchellus
Malvaceae	Abutilon	Abutilon guineense
Malvaceae	Abutilon	Abutilon guineense var. forrestii	Yes
Malvaceae	Abutilon	Abutilon indicum
Malvaceae	Abutilon	Abutilon paniculatum	Yes	VU
Malvaceae	Abutilon	Abutilon pictum
Malvaceae	Abutilon	Abutilon sinense
Malvaceae	Abutilon	Abutilon theophrasti
Fabaceae	Acacia	Acacia catechu
Fabaceae	Acacia	Acacia confusa
Fabaceae	Acacia	Acacia delavayi	Yes
Fabaceae	Acacia	Acacia farnesiana
Fabaceae	Acacia	Acacia megaladena
Fabaceae	Acacia	Acacia pennata
Fabaceae	Acacia	Acacia sinuata
Fabaceae	Acacia	Acacia yunnanensis	Yes
Euphorbiaceae	Acalypha	Acalypha australis
Euphorbiaceae	Acalypha	Acalypha hispida
Euphorbiaceae	Acalypha	Acalypha supera
Euphorbiaceae	Acalypha	Acalypha wilkesiana
Orchidaceae	Acampe	Acampe rigida			II
Acanthaceae	Acanthus	Acanthus ilicifolius
Aceraceae	Acer	Acer amplum subsp. catalpifolium	Yes
Aceraceae	Acer	Acer barbinerve
Aceraceae	Acer	Acer buergerianum
Aceraceae	Acer	Acer coriaceifolia
Aceraceae	Acer	Acer davidii
Aceraceae	Acer	Acer davidii subsp. grosseri	Yes
Aceraceae	Acer	Acer duplicatoserratum var. chinense	Yes
Aceraceae	Acer	Acer elegantulum	Yes
Aceraceae	Acer	Acer fabri
Aceraceae	Acer	Acer ginnala subsp. theiferum
Aceraceae	Acer	Acer henryi	Yes
Aceraceae	Acer	Acer kweilinense	Yes
Aceraceae	Acer	Acer laevigatum
Aceraceae	Acer	Acer laxiflorum	Yes
Aceraceae	Acer	Acer negundo
Aceraceae	Acer	Acer oblongum
Aceraceae	Acer	Acer oblongum var. omeiense	Yes
Aceraceae	Acer	Acer oliverianum	Yes
Aceraceae	Acer	Acer palmatum		VU
Aceraceae	Acer	Acer paxii	Yes
Aceraceae	Acer	Acer pictum subsp. macropterum	Yes
Aceraceae	Acer	Acer pictum subsp. mono
Aceraceae	Acer	Acer robustum
Aceraceae	Acer	Acer shenkanense	Yes
Aceraceae	Acer	Acer sinense	Yes
Aceraceae	Acer	Acer sinopurpurascens	Yes
Aceraceae	Acer	Acer stachyophyllum subsp. tetramerum
Aceraceae	Acer	Acer sterculiaceum subsp. franchetii	Yes
Aceraceae	Acer	Acer sycopseoides	Yes
Aceraceae	Acer	Acer tataricum subsp. ginnala
Aceraceae	Acer	Acer truncatum
Asteraceae	Achillea	Achillea acuminata
Asteraceae	Achillea	Achillea alpina
Asteraceae	Achillea	Achillea asiatica
Asteraceae	Achillea	Achillea ledebouri
Asteraceae	Achillea	Achillea millefolium
Asteraceae	Achillea	Achillea ptarmicoides
Asteraceae	Achillea	Achillea wilsoniana	Yes
Poaceae	Achnatherum	Achnatherum inebrians
Poaceae	Achnatherum	Achnatherum splendens
Amaranthaceae	Achyranthes	Achyranthes aspera
Amaranthaceae	Achyranthes	Achyranthes aspera var. indica
Amaranthaceae	Achyranthes	Achyranthes bidentata
Amaranthaceae	Achyranthes	Achyranthes bidentata var. japonica
Amaranthaceae	Achyranthes	Achyranthes longifolia
Ranunculaceae	Aconitum	Aconitum alboviolaceum
Ranunculaceae	Aconitum	Aconitum anthoroideum
Ranunculaceae	Aconitum	Aconitum apetalum
Ranunculaceae	Aconitum	Aconitum barbatum
Ranunculaceae	Aconitum	Aconitum barbatum var. hispidum
Ranunculaceae	Aconitum	Aconitum barbatum var. puberulum
Ranunculaceae	Aconitum	Aconitum birobidshanicum
Ranunculaceae	Aconitum	Aconitum brachypodum	Yes	EN
Ranunculaceae	Aconitum	Aconitum brachypodum var. laxiflorum	Yes
Ranunculaceae	Aconitum	Aconitum campylorrhynchum	Yes
Ranunculaceae	Aconitum	Aconitum cannabifolium	Yes
Ranunculaceae	Aconitum	Aconitum carmichaelii
Ranunculaceae	Aconitum	Aconitum carmichaelii var. hwangshanicum	Yes
Ranunculaceae	Aconitum	Aconitum carmichaelii var. pubescens	Yes
Ranunculaceae	Aconitum	Aconitum carmichaelii var. tripartitum	Yes
Ranunculaceae	Aconitum	Aconitum carmichaelii var. truppelianum	Yes
Ranunculaceae	Aconitum	Aconitum changianum	Yes
Ranunculaceae	Aconitum	Aconitum chilienshanicum	Yes
Ranunculaceae	Aconitum	Aconitum contortum	Yes	VU
Ranunculaceae	Aconitum	Aconitum coreanum
Ranunculaceae	Aconitum	Aconitum crassiflorum	Yes
Ranunculaceae	Aconitum	Aconitum delavayi	Yes
Ranunculaceae	Aconitum	Aconitum elwesii
Ranunculaceae	Aconitum	Aconitum episcopale	Yes
Ranunculaceae	Aconitum	Aconitum falciforme	Yes
Ranunculaceae	Aconitum	Aconitum finetianum	Yes
Ranunculaceae	Aconitum	Aconitum flavum	Yes
Ranunculaceae	Aconitum	Aconitum forrestii	Yes	VU
Ranunculaceae	Aconitum	Aconitum franchetii	Yes
Ranunculaceae	Aconitum	Aconitum geniculatum	Yes
Ranunculaceae	Aconitum	Aconitum gymnandrum	Yes
Ranunculaceae	Aconitum	Aconitum hemsleyanum
Ranunculaceae	Aconitum	Aconitum henryi	Yes
Ranunculaceae	Aconitum	Aconitum jaluense
Ranunculaceae	Aconitum	Aconitum jaluense var. glabrescens	Yes
Ranunculaceae	Aconitum	Aconitum jeholense
Ranunculaceae	Aconitum	Aconitum jeholense var. angustius
Ranunculaceae	Aconitum	Aconitum karakolicum
Ranunculaceae	Aconitum	Aconitum kirinense
Ranunculaceae	Aconitum	Aconitum kirinense var. australe	Yes
Ranunculaceae	Aconitum	Aconitum kongboense	Yes
Ranunculaceae	Aconitum	Aconitum kusnezoffii
Ranunculaceae	Aconitum	Aconitum leiwuqiense	Yes
Ranunculaceae	Aconitum	Aconitum leucostomum
Ranunculaceae	Aconitum	Aconitum leucostomum var. hopeiense	Yes
Ranunculaceae	Aconitum	Aconitum liangshanicum	Yes	VU
Ranunculaceae	Aconitum	Aconitum liljestrandii	Yes
Ranunculaceae	Aconitum	Aconitum ludlowii	Yes
Ranunculaceae	Aconitum	Aconitum macrorhynchum
Ranunculaceae	Aconitum	Aconitum monanthum		VU
Ranunculaceae	Aconitum	Aconitum monticola
Ranunculaceae	Aconitum	Aconitum nagarum
Ranunculaceae	Aconitum	Aconitum nagarum var. acaule
Ranunculaceae	Aconitum	Aconitum nagarum var. heterotrichum	Yes
Ranunculaceae	Aconitum	Aconitum nagarum var. lasiandrum	Yes
Ranunculaceae	Aconitum	Aconitum naviculare
Ranunculaceae	Aconitum	Aconitum nemorum
Ranunculaceae	Aconitum	Aconitum novoluridum
Ranunculaceae	Aconitum	Aconitum ouvrardianum	Yes
Ranunculaceae	Aconitum	Aconitum paniculigerum
Ranunculaceae	Aconitum	Aconitum paniculigerum var. wulingense	Yes
Ranunculaceae	Aconitum	Aconitum pendulum	Yes
Ranunculaceae	Aconitum	Aconitum polyschistum	Yes
Ranunculaceae	Aconitum	Aconitum pseudostapfianum	Yes
Ranunculaceae	Aconitum	Aconitum pulchellum
Ranunculaceae	Aconitum	Aconitum racemulosum	Yes
Ranunculaceae	Aconitum	Aconitum racemulosum var. grandibracteolatum	Yes
Ranunculaceae	Aconitum	Aconitum richardsonianum	Yes
Ranunculaceae	Aconitum	Aconitum richardsonianum var. pseudosessiliflorum	Yes
Ranunculaceae	Aconitum	Aconitum scaposum
Ranunculaceae	Aconitum	Aconitum sczukinii
Ranunculaceae	Aconitum	Aconitum sinomontanum	Yes
Ranunculaceae	Aconitum	Aconitum sinomontanum var. angustius	Yes
Ranunculaceae	Aconitum	Aconitum soongaricum
Ranunculaceae	Aconitum	Aconitum spicatum
Ranunculaceae	Aconitum	Aconitum stapfianum	Yes
Ranunculaceae	Aconitum	Aconitum taipeicum	Yes	EN
Ranunculaceae	Aconitum	Aconitum tanguticum	Yes
Ranunculaceae	Aconitum	Aconitum tatsienense	Yes	VU
Ranunculaceae	Aconitum	Aconitum transsectum	Yes
Ranunculaceae	Aconitum	Aconitum umbrosum
Ranunculaceae	Aconitum	Aconitum villosum
Ranunculaceae	Aconitum	Aconitum vilmorinianum	Yes
Ranunculaceae	Aconitum	Aconitum vilmorinianum var. patentipilum	Yes
Ranunculaceae	Aconitum	Aconitum volubile
Ranunculaceae	Aconitum	Aconitum yinschanicum	Yes
Araceae	Acorus	Acorus calamus
Araceae	Acorus	Acorus gramineus
Araceae	Acorus	Acorus tatarinowii
Rutaceae	Acronychia	Acronychia pedunculata
Asteraceae	Acroptilon	Acroptilon repens
Ranunculaceae	Actaea	Actaea asiatica
Ranunculaceae	Actaea	Actaea erythrocarpa
Actinidiaceae	Actinidia	Actinidia arguta
Actinidiaceae	Actinidia	Actinidia arguta var. giraldii	Yes
Actinidiaceae	Actinidia	Actinidia callosa
Actinidiaceae	Actinidia	Actinidia callosa var. discolor	Yes
Actinidiaceae	Actinidia	Actinidia callosa var. henryi	Yes
Actinidiaceae	Actinidia	Actinidia callosa var. strigillosa	Yes
Actinidiaceae	Actinidia	Actinidia chinensis var. deliciosa
Actinidiaceae	Actinidia	Actinidia chinenssis
Actinidiaceae	Actinidia	Actinidia cylindrica	Yes
Actinidiaceae	Actinidia	Actinidia cylindrica var. reticulata	Yes
Actinidiaceae	Actinidia	Actinidia eriantha	Yes
Actinidiaceae	Actinidia	Actinidia fortunatii	Yes
Actinidiaceae	Actinidia	Actinidia fulvicoma	Yes
Actinidiaceae	Actinidia	Actinidia hemsleyana	Yes	VU
Actinidiaceae	Actinidia	Actinidia henryi	Yes	VU
Actinidiaceae	Actinidia	Actinidia kolomikta
Actinidiaceae	Actinidia	Actinidia lanceolata	Yes	VU
Actinidiaceae	Actinidia	Actinidia latifolia
Actinidiaceae	Actinidia	Actinidia liangguangensis	Yes
Actinidiaceae	Actinidia	Actinidia macrosperma	Yes
Actinidiaceae	Actinidia	Actinidia macrosperma var. mumoides	Yes
Actinidiaceae	Actinidia	Actinidia melanandra	Yes
Actinidiaceae	Actinidia	Actinidia melliana	Yes
Actinidiaceae	Actinidia	Actinidia polygama
Actinidiaceae	Actinidia	Actinidia rubricaulis
Actinidiaceae	Actinidia	Actinidia rubricaulis var. coriacea	Yes
Actinidiaceae	Actinidia	Actinidia sabiifolia	Yes	VU
Actinidiaceae	Actinidia	Actinidia sorbifolia	Yes	VU
Actinidiaceae	Actinidia	Actinidia styracifolia	Yes	VU
Actinidiaceae	Actinidia	Actinidia tetramera	Yes
Actinidiaceae	Actinidia	Actinidia trichogyna	Yes	VU
Actinidiaceae	Actinidia	Actinidia valvata	Yes
Actinidiaceae	Actinidia	Actinidia venosa	Yes
Actinidiaceae	Actinidia	Actinidia vitifolia	Yes	VU
Lauraceae	Actinodaphne	Actinodaphne cupularis	Yes
Lauraceae	Actinodaphne	Actinodaphne lecomtei	Yes
Lauraceae	Actinodaphne	Actinodaphne obovata
Lauraceae	Actinodaphne	Actinodaphne omeiensis	Yes
Lauraceae	Actinodaphne	Actinodaphne pilosa
Cyperaceae	Actinoscirpus	Actinoscirpus grossus
Cucurbitaceae	Actinostemma	Actinostemma tenerum
Asclepiadaceae	Adelostemma	Adelostemma gracillimum
Fabaceae	Adenanthera	Adenanthera pavonina
Fabaceae	Adenanthera	Adenanthera pavonina var. microsperma
Passifloraceae	Adenia	Adenia cardiophylla
Passifloraceae	Adenia	Adenia heterophylla
Asteraceae	Adenocaulon	Adenocaulon himalaicum
Campanulaceae	Adenophora	Adenophora capillaria subsp. paniculata
Campanulaceae	Adenophora	Adenophora capillaris	Yes
Campanulaceae	Adenophora	Adenophora capillaris subsp. leptosepala	Yes
Campanulaceae	Adenophora	Adenophora coelestis	Yes
Campanulaceae	Adenophora	Adenophora contracta	Yes
Campanulaceae	Adenophora	Adenophora divaricata
Campanulaceae	Adenophora	Adenophora elata	Yes
Campanulaceae	Adenophora	Adenophora gmelinii
Campanulaceae	Adenophora	Adenophora himalayana
Campanulaceae	Adenophora	Adenophora himalayana subsp. alpina
Campanulaceae	Adenophora	Adenophora jasionifolia	Yes
Campanulaceae	Adenophora	Adenophora khasiana
Campanulaceae	Adenophora	Adenophora liliifolia
Campanulaceae	Adenophora	Adenophora liliifolioides	Yes
Campanulaceae	Adenophora	Adenophora longipedicellata	Yes
Campanulaceae	Adenophora	Adenophora pereskiifolia
Campanulaceae	Adenophora	Adenophora petiolata	Yes
Campanulaceae	Adenophora	Adenophora petiolata subsp. huadungensis	Yes
Campanulaceae	Adenophora	Adenophora petiolata subsp. hunanensis	Yes
Campanulaceae	Adenophora	Adenophora polyantha
Campanulaceae	Adenophora	Adenophora potaninii	Yes
Campanulaceae	Adenophora	Adenophora potaninii subsp. wawreana	Yes
Campanulaceae	Adenophora	Adenophora remotiflora
Campanulaceae	Adenophora	Adenophora rupincola	Yes
Campanulaceae	Adenophora	Adenophora sinensis	Yes
Campanulaceae	Adenophora	Adenophora stenanthina
Campanulaceae	Adenophora	Adenophora stenophylla
Campanulaceae	Adenophora	Adenophora stricta
Campanulaceae	Adenophora	Adenophora stricta subsp. confusa	Yes
Campanulaceae	Adenophora	Adenophora stricta subsp. sessilifolia	Yes
Campanulaceae	Adenophora	Adenophora tetraphylla
Campanulaceae	Adenophora	Adenophora trachelioides	Yes
Scrophulariaceae	Adenosma	Adenosma glutinosum
Scrophulariaceae	Adenosma	Adenosma indianum
Scrophulariaceae	Adenosma	Adenosma retusilobum	Yes
Asteraceae	Adenostemma	Adenostemma lavenia
Asteraceae	Adenostemma	Adenostemma lavenia var. latifolium
Asteraceae	Adenostemma	Adenostemma lavenia var. parviflorum	Yes
Lindsaeaceae	Adiantum	Adiantum bonatianum
Lindsaeaceae	Adiantum	Adiantum capillus-junonis
Lindsaeaceae	Adiantum	Adiantum capillus-veneris
Lindsaeaceae	Adiantum	Adiantum caudatum
Lindsaeaceae	Adiantum	Adiantum davidii
Lindsaeaceae	Adiantum	Adiantum edgeworthii
Lindsaeaceae	Adiantum	Adiantum erythrochlamys
Lindsaeaceae	Adiantum	Adiantum fengianum
Lindsaeaceae	Adiantum	Adiantum fimbriatum
Lindsaeaceae	Adiantum	Adiantum flabellulatum
Lindsaeaceae	Adiantum	Adiantum gravesii
Lindsaeaceae	Adiantum	Adiantum malesianum
Lindsaeaceae	Adiantum	Adiantum myriosorum
Lindsaeaceae	Adiantum	Adiantum philippense
Lindsaeaceae	Adiantum	Adiantum pubescens
Lindsaeaceae	Adiantum	Adiantum reniforme var. sinense		CR
Lindsaeaceae	Adiantum	Adiantum soboliferum
Rubiaceae	Adina	Adina pilulifera
Rubiaceae	Adina	Adina rubella
Theaceae	Adinandra	Adinandra bockiana	Yes
Theaceae	Adinandra	Adinandra bockiana var. acutifolia	Yes
Theaceae	Adinandra	Adinandra glischroloma var. macrosepala	Yes
Theaceae	Adinandra	Adinandra hainanensis
Theaceae	Adinandra	Adinandra millettii
Theaceae	Adinandra	Adinandra nitida	Yes
Ranunculaceae	Adonis	Adonis aestivalis		VU
Ranunculaceae	Adonis	Adonis aestivalis var. parviflora
Ranunculaceae	Adonis	Adonis amurensis
Ranunculaceae	Adonis	Adonis chrysocyathus
Ranunculaceae	Adonis	Adonis coerulea	Yes
Ranunculaceae	Adonis	Adonis davidii
Ranunculaceae	Adonis	Adonis ramosa
Ranunculaceae	Adonis	Adonis sutchuenensis	Yes
Ranunculaceae	Adonis	Adonis tianschanica
Orobanchaceae	Aeginetia	Aeginetia indica
Orobanchaceae	Aeginetia	Aeginetia sinensis
Rutaceae	Aegle	Aegle marmelos		VU
Apiaceae	Aegopodium	Aegopodium alpestre
Apiaceae	Aegopodium	Aegopodium henryi	Yes
Poaceae	Aeluropus	Aeluropus pungens
Poaceae	Aeluropus	Aeluropus sinensis	Yes
Meteoriaceae	Aerobryidium	Aerobryidium filamentosum
Amaranthaceae	Aerva	Aerva sanguinolenta
Gesneriaceae	Aeschynanthus	Aeschynanthus acuminatus
Gesneriaceae	Aeschynanthus	Aeschynanthus austroyunnanensis	Yes
Gesneriaceae	Aeschynanthus	Aeschynanthus buxifolius
Fabaceae	Aeschynomene	Aeschynomene indica
Hippocastanaceae	Aesculus	Aesculus assamica
Hippocastanaceae	Aesculus	Aesculus chinensis var. wilsonii	Yes
Hippocastanaceae	Aesculus	Aesculus turbinata
Hippocastanaceae	Aesculus	Aesculus wangii
Fabaceae	Afgekia	Afgekia filipes
Fabaceae	Afzelia	Afzelia xylocarpa
Apocynaceae	Aganosma	Aganosma schlechteriana
Apocynaceae	Aganosma	Aganosma siamensis
Ericaceae	Agapetes	Agapetes lacei
Ericaceae	Agapetes	Agapetes mannii
Ericaceae	Agapetes	Agapetes pensilis
Lamiaceae	Agastache	Agastache rugosa
Amaryllidaceae	Agave	Agave americana
Amaryllidaceae	Agave	Agave sisalana
Connaraceae	Agelaea	Agelaea trinervis		EN
Asteraceae	Ageratum	Ageratum conyzoides
Asteraceae	Ageratum	Ageratum houstonianum
Meliaceae	Aglaia	Aglaia odorata
Araceae	Aglaonema	Aglaonema tenuipes
Rosaceae	Agrimonia	Agrimonia coreana
Rosaceae	Agrimonia	Agrimonia eupatoria subsp. asiatica
Rosaceae	Agrimonia	Agrimonia nipponica var. occidentalis
Rosaceae	Agrimonia	Agrimonia pilosa
Rosaceae	Agrimonia	Agrimonia pilosa var. nepalensis
Chenopodiaceae	Agriophyllum	Agriophyllum squarrosum
Poaceae	Agropyron	Agropyron cristatum
Poaceae	Agropyron	Agropyron mongolicum	Yes			2
Caryophyllaceae	Agrostemma	Agrostemma githago
Poaceae	Agrostis	Agrostis clavata
Rubiaceae	Aidia	Aidia canthioides
Rubiaceae	Aidia	Aidia cochinchinensis
Rubiaceae	Aidia	Aidia oxyodonta
Rubiaceae	Aidia	Aidia salicifolia	Yes
Simaroubaceae	Ailanthus	Ailanthus altissima
Simaroubaceae	Ailanthus	Ailanthus altissima var. sutchuenensis	Yes
Simaroubaceae	Ailanthus	Ailanthus giraldii	Yes
Simaroubaceae	Ailanthus	Ailanthus triphysa
Simaroubaceae	Ailanthus	Ailanthus vilmoriniana	Yes
Asteraceae	Ainsliaea	Ainsliaea angustifolia
Asteraceae	Ainsliaea	Ainsliaea bonatii	Yes
Asteraceae	Ainsliaea	Ainsliaea elegans
Asteraceae	Ainsliaea	Ainsliaea elegans var. strigosa
Asteraceae	Ainsliaea	Ainsliaea fragrans
Asteraceae	Ainsliaea	Ainsliaea glabra	Yes
Asteraceae	Ainsliaea	Ainsliaea gracilis	Yes
Asteraceae	Ainsliaea	Ainsliaea grossedentata	Yes
Asteraceae	Ainsliaea	Ainsliaea henryi	Yes
Asteraceae	Ainsliaea	Ainsliaea lancifolia
Asteraceae	Ainsliaea	Ainsliaea latifolia
Asteraceae	Ainsliaea	Ainsliaea macroclinidioides
Asteraceae	Ainsliaea	Ainsliaea mattfeldiana
Asteraceae	Ainsliaea	Ainsliaea pertyoides	Yes
Asteraceae	Ainsliaea	Ainsliaea pertyoides var. albotomentosa	Yes
Asteraceae	Ainsliaea	Ainsliaea rubrifolia
Asteraceae	Ainsliaea	Ainsliaea rubrinervis	Yes
Asteraceae	Ainsliaea	Ainsliaea spicata
Asteraceae	Ainsliaea	Ainsliaea walkeri	Yes
Asteraceae	Ainsliaea	Ainsliaea yunnanensis	Yes
Asteraceae	Ajania	Ajania achilloides
Asteraceae	Ajania	Ajania myriantha
Asteraceae	Ajania	Ajania parviflora
Asteraceae	Ajania	Ajania quercifolia	Yes
Asteraceae	Ajania	Ajania salicifolia	Yes
Asteraceae	Ajania	Ajania tenuifolia	Yes
Asteraceae	Ajania	Ajania variifolia
Lamiaceae	Ajuga	Ajuga bracteosa
Lamiaceae	Ajuga	Ajuga campylantha	Yes
Lamiaceae	Ajuga	Ajuga campylanthoides	Yes
Lamiaceae	Ajuga	Ajuga ciliata	Yes
Lamiaceae	Ajuga	Ajuga ciliata var. glabrescens	Yes
Lamiaceae	Ajuga	Ajuga ciliata var. hirta	Yes
Lamiaceae	Ajuga	Ajuga decumbens
Lamiaceae	Ajuga	Ajuga forrestii	Yes
Lamiaceae	Ajuga	Ajuga linearifolia	Yes
Lamiaceae	Ajuga	Ajuga lobata
Lamiaceae	Ajuga	Ajuga lupulina	Yes
Lamiaceae	Ajuga	Ajuga lupulina var. major	Yes
Lamiaceae	Ajuga	Ajuga macrosperma
Lamiaceae	Ajuga	Ajuga multiflora
Lamiaceae	Ajuga	Ajuga nipponensis
Lamiaceae	Ajuga	Ajuga pantantha	Yes
Lardizabalaceae	Akebia	Akebia quinata
Lardizabalaceae	Akebia	Akebia trifoliata
Lardizabalaceae	Akebia	Akebia trifoliata subsp. australis	Yes
Alangiaceae	Alangium	Alangium chinense
Alangiaceae	Alangium	Alangium faberi	Yes
Alangiaceae	Alangium	Alangium faberi var. platyphyllum	Yes
Alangiaceae	Alangium	Alangium kurzii
Alangiaceae	Alangium	Alangium kurzii var. handelii
Alangiaceae	Alangium	Alangium platanifolium var. trilobum
Alangiaceae	Alangium	Alangium salviifolium
Menispermaceae	Albertisia	Albertisia laurifolia
Fabaceae	Albizia	Albizia chinensis
Fabaceae	Albizia	Albizia corniculata
Fabaceae	Albizia	Albizia julibrissin
Fabaceae	Albizia	Albizia kalkora
Fabaceae	Albizia	Albizia lebbeck
Fabaceae	Albizia	Albizia mollis
Fabaceae	Albizia	Albizia odoratissima
Malvaceae	Alcea	Alcea rosea
Rosaceae	Alchemilla	Alchemilla japonica
Euphorbiaceae	Alchornea	Alchornea davidii	Yes
Euphorbiaceae	Alchornea	Alchornea rugosa
Euphorbiaceae	Alchornea	Alchornea trewioides
Scrophulariaceae	Alectra	Alectra arvensis
Liliaceae	Aletris	Aletris alpestris	Yes
Liliaceae	Aletris	Aletris cinerascens	Yes
Liliaceae	Aletris	Aletris glabra
Liliaceae	Aletris	Aletris gracilis
Liliaceae	Aletris	Aletris laxiflora	Yes
Liliaceae	Aletris	Aletris pauciflora
Liliaceae	Aletris	Aletris pauciflora var. khasiana
Liliaceae	Aletris	Aletris scopulorum
Liliaceae	Aletris	Aletris spicata
Liliaceae	Aletris	Aletris stenoloba	Yes
Euphorbiaceae	Aleurites	Aleurites moluccanus
Sinopteridaceae	Aleuritopteris	Aleuritopteris anceps
Sinopteridaceae	Aleuritopteris	Aleuritopteris argentea
Sinopteridaceae	Aleuritopteris	Aleuritopteris argentea var. obscura
Sinopteridaceae	Aleuritopteris	Aleuritopteris doniana
Sinopteridaceae	Aleuritopteris	Aleuritopteris kuhnii
Sinopteridaceae	Aleuritopteris	Aleuritopteris squamosa		EN
Sinopteridaceae	Aleuritopteris	Aleuritopteris subvillosa
Fabaceae	Alhagi	Alhagi camelorum
Alismataceae	Alisma	Alisma canaliculatum
Alismataceae	Alisma	Alisma gramineum
Alismataceae	Alisma	Alisma orientale
Apocynaceae	Allamanda	Allamanda schottii
Athyriaceae	Allantodia	Allantodia chinensis
Athyriaceae	Allantodia	Allantodia dilatata
Liliaceae	Allium	Allium altaicum
Liliaceae	Allium	Allium ascalonicum
Liliaceae	Allium	Allium caeruleum
Liliaceae	Allium	Allium cepa
Liliaceae	Allium	Allium chinense	Yes
Liliaceae	Allium	Allium cyaneum
Liliaceae	Allium	Allium fistulosum
Liliaceae	Allium	Allium glomeratum
Liliaceae	Allium	Allium hookeri
Liliaceae	Allium	Allium macranthum
Liliaceae	Allium	Allium macrostemon
Liliaceae	Allium	Allium mairei	Yes
Liliaceae	Allium	Allium neriniflorum
Liliaceae	Allium	Allium ovalifolium	Yes
Liliaceae	Allium	Allium polyrhizum
Liliaceae	Allium	Allium prattii
Liliaceae	Allium	Allium przewalskianum
Liliaceae	Allium	Allium ramosum
Liliaceae	Allium	Allium sativum
Liliaceae	Allium	Allium schoenoprasoides
Liliaceae	Allium	Allium schoenoprasum
Liliaceae	Allium	Allium sikkimense
Liliaceae	Allium	Allium strictum
Liliaceae	Allium	Allium thunbergii
Liliaceae	Allium	Allium tuberosum
Liliaceae	Allium	Allium victorialis
Liliaceae	Allium	Allium wallichii
Melastomataceae	Allomorphia	Allomorphia balansae
Sapindaceae	Allophylus	Allophylus caudatus
Sapindaceae	Allophylus	Allophylus viridis
Styracaceae	Alniphyllum	Alniphyllum fortunei
Betulaceae	Alnus	Alnus cremastogyne	Yes
Betulaceae	Alnus	Alnus ferdinandi-coburgii	Yes
Betulaceae	Alnus	Alnus hirsuta
Betulaceae	Alnus	Alnus japonica
Betulaceae	Alnus	Alnus lanata	Yes
Betulaceae	Alnus	Alnus mandshurica
Betulaceae	Alnus	Alnus nepalensis
Betulaceae	Alnus	Alnus trabeculosa
Araceae	Alocasia	Alocasia cucullata
Araceae	Alocasia	Alocasia longiloba
Araceae	Alocasia	Alocasia odora
Liliaceae	Aloe	Aloe vera			II
Poaceae	Alopecurus	Alopecurus aequalis
Poaceae	Alopecurus	Alopecurus japonicus
Zingiberaceae	Alpinia	Alpinia bambusifolia	Yes
Zingiberaceae	Alpinia	Alpinia blepharocalyx
Zingiberaceae	Alpinia	Alpinia blepharocalyx var. glabrior
Zingiberaceae	Alpinia	Alpinia brevis	Yes
Zingiberaceae	Alpinia	Alpinia calcarata
Zingiberaceae	Alpinia	Alpinia chinensis
Zingiberaceae	Alpinia	Alpinia conchigera
Zingiberaceae	Alpinia	Alpinia coriandriodora	Yes	VU
Zingiberaceae	Alpinia	Alpinia formosana
Zingiberaceae	Alpinia	Alpinia galanga
Zingiberaceae	Alpinia	Alpinia globosa
Zingiberaceae	Alpinia	Alpinia graminifolia	Yes
Zingiberaceae	Alpinia	Alpinia hainanensis
Zingiberaceae	Alpinia	Alpinia intermedia
Zingiberaceae	Alpinia	Alpinia japonica
Zingiberaceae	Alpinia	Alpinia kwangsiensis	Yes
Zingiberaceae	Alpinia	Alpinia maclurei
Zingiberaceae	Alpinia	Alpinia malaccensis
Zingiberaceae	Alpinia	Alpinia nigra
Zingiberaceae	Alpinia	Alpinia officinarum	Yes
Zingiberaceae	Alpinia	Alpinia oxyphylla	Yes
Zingiberaceae	Alpinia	Alpinia pinnanensis	Yes
Zingiberaceae	Alpinia	Alpinia polyantha	Yes
Zingiberaceae	Alpinia	Alpinia psilogyna	Yes
Zingiberaceae	Alpinia	Alpinia pumila	Yes
Zingiberaceae	Alpinia	Alpinia sichuanensis	Yes
Zingiberaceae	Alpinia	Alpinia stachyodes	Yes
Zingiberaceae	Alpinia	Alpinia strobiliformis	Yes
Zingiberaceae	Alpinia	Alpinia tonkinensis
Zingiberaceae	Alpinia	Alpinia zerumbet
Cyatheaceae	Alsophila	Alsophila gigantea				2
Cyatheaceae	Alsophila	Alsophila spinulosa				2
Apocynaceae	Alstonia	Alstonia mairei	Yes
Apocynaceae	Alstonia	Alstonia neriifolia		VU
Apocynaceae	Alstonia	Alstonia rostrata
Apocynaceae	Alstonia	Alstonia scholaris
Apocynaceae	Alstonia	Alstonia yunnanensis	Yes
Amaranthaceae	Alternanthera	Alternanthera bettzickiana
Amaranthaceae	Alternanthera	Alternanthera philoxeroides
Amaranthaceae	Alternanthera	Alternanthera sessilis
Malvaceae	Althaea	Althaea officinalis
Hamamelidaceae	Altingia	Altingia chinensis
Hamamelidaceae	Altingia	Altingia yunnanensis	Yes	EN
Fabaceae	Alysicarpus	Alysicarpus bupleurifolius
Fabaceae	Alysicarpus	Alysicarpus vaginalis
Apocynaceae	Alyxia	Alyxia levinei	Yes
Apocynaceae	Alyxia	Alyxia menglungensis	Yes	VU
Apocynaceae	Alyxia	Alyxia odorata
Apocynaceae	Alyxia	Alyxia siamensis
Apocynaceae	Alyxia	Alyxia sinensis	Yes
Apocynaceae	Amalocalyx	Amalocalyx microlobus
Amaranthaceae	Amaranthus	Amaranthus blitum
Amaranthaceae	Amaranthus	Amaranthus caudatus
Amaranthaceae	Amaranthus	Amaranthus cruentus
Amaranthaceae	Amaranthus	Amaranthus hybridus
Amaranthaceae	Amaranthus	Amaranthus retroflexus
Amaranthaceae	Amaranthus	Amaranthus spinosus
Amaranthaceae	Amaranthus	Amaranthus tricolor
Amaranthaceae	Amaranthus	Amaranthus viridis
Boraginaceae	Amblynotus	Amblynotus rupestris
Amblystegiaceae	Amblystegium	Amblystegium serpens
Sterculiaceae	Ambroma	Ambroma augusta
Rosaceae	Amelanchier	Amelanchier asiatica
Rosaceae	Amelanchier	Amelanchier sinica	Yes
Taxaceae	Amentotaxus	Amentotaxus argotaenia
Lamiaceae	Amethystea	Amethystea caerulea
Commelinaceae	Amischotolype	Amischotolype hispida
Orchidaceae	Amitostigma	Amitostigma basifoliatum	Yes	VU	II
Orchidaceae	Amitostigma	Amitostigma gracile			II
Orchidaceae	Amitostigma	Amitostigma monanthum	Yes		II
Orchidaceae	Amitostigma	Amitostigma pinguiculum		CR	II
Lythraceae	Ammannia	Ammannia auriculata
Lythraceae	Ammannia	Ammannia baccifera
Fabaceae	Ammopiptanthus	Ammopiptanthus mongolicus		VU
Fabaceae	Ammopiptanthus	Ammopiptanthus nanus
Zingiberaceae	Amomum	Amomum austrosinense	Yes
Zingiberaceae	Amomum	Amomum chinense	Yes	VU
Zingiberaceae	Amomum	Amomum compactum
Zingiberaceae	Amomum	Amomum dolichanthum	Yes
Zingiberaceae	Amomum	Amomum gagnepainii
Zingiberaceae	Amomum	Amomum koenigii
Zingiberaceae	Amomum	Amomum kwangsiense	Yes
Zingiberaceae	Amomum	Amomum longiligulare	Yes
Zingiberaceae	Amomum	Amomum longipetiolatum	Yes
Zingiberaceae	Amomum	Amomum maximum
Zingiberaceae	Amomum	Amomum microcarpum	Yes
Zingiberaceae	Amomum	Amomum muricarpum
Zingiberaceae	Amomum	Amomum neoaurantiacum	Yes
Zingiberaceae	Amomum	Amomum odontocarpum	Yes
Zingiberaceae	Amomum	Amomum subulatum
Zingiberaceae	Amomum	Amomum tsaoko	Yes
Zingiberaceae	Amomum	Amomum villosum
Zingiberaceae	Amomum	Amomum villosum var. xanthioides
Meliaceae	Amoora	Amoora stellato-squamosa
Fabaceae	Amorpha	Amorpha fruticosa
Araceae	Amorphophallus	Amorphophallus dunnii	Yes
Araceae	Amorphophallus	Amorphophallus konjac	Yes
Araceae	Amorphophallus	Amorphophallus paeoniifolius
Araceae	Amorphophallus	Amorphophallus variabilis
Araceae	Amorphophallus	Amorphophallus yunnanensis
Poaceae	Ampelocalamus	Ampelocalamus actinotrichus	Yes	VU
Vitaceae	Ampelocissus	Ampelocissus artemisiaefolia
Vitaceae	Ampelopsis	Ampelopsis aconitifolia	Yes
Vitaceae	Ampelopsis	Ampelopsis aconitifolia var. palmiloba	Yes
Vitaceae	Ampelopsis	Ampelopsis bodinieri	Yes
Vitaceae	Ampelopsis	Ampelopsis bodinieri var. cinerea	Yes
Vitaceae	Ampelopsis	Ampelopsis cantoniensis
Vitaceae	Ampelopsis	Ampelopsis chaffanjonii	Yes
Vitaceae	Ampelopsis	Ampelopsis delavayana	Yes
Vitaceae	Ampelopsis	Ampelopsis delavayana var. glabra	Yes
Vitaceae	Ampelopsis	Ampelopsis glandulosa
Vitaceae	Ampelopsis	Ampelopsis glandulosa var. brevipedunculata	Yes
Vitaceae	Ampelopsis	Ampelopsis glandulosa var. hancei
Vitaceae	Ampelopsis	Ampelopsis glandulosa var. heterophylla
Vitaceae	Ampelopsis	Ampelopsis grossedentata
Vitaceae	Ampelopsis	Ampelopsis heterophylla var. vestita
Vitaceae	Ampelopsis	Ampelopsis humulifolia	Yes
Vitaceae	Ampelopsis	Ampelopsis japonica
Vitaceae	Ampelopsis	Ampelopsis megalophylla	Yes
Thelypteridaceae	Ampelopteris	Ampelopteris prolifera
Fabaceae	Amphicarpaea	Amphicarpaea edgeworthii
Apocynaceae	Amsonia	Amsonia elliptica		VU
Araceae	Amydrium	Amydrium hainanense
Araceae	Amydrium	Amydrium sinense
Rosaceae	Amygdalus	Amygdalus communis		VU
Rosaceae	Amygdalus	Amygdalus davidiana	Yes
Rosaceae	Amygdalus	Amygdalus mira
Rosaceae	Amygdalus	Amygdalus mongolica		VU
Rosaceae	Amygdalus	Amygdalus pedunculata
Rosaceae	Amygdalus	Amygdalus persica	Yes
Rosaceae	Amygdalus	Amygdalus triloba
Chenopodiaceae	Anabasis	Anabasis aphylla
Chenopodiaceae	Anabasis	Anabasis brevifolia
Chenopodiaceae	Anabasis	Anabasis truncata
Anacardiaceae	Anacardium	Anacardium occidentale
Primulaceae	Anagallis	Anagallis arvensis
Bromeliaceae	Ananas	Ananas comosus
Asteraceae	Anaphalis	Anaphalis aureopunctata	Yes
Asteraceae	Anaphalis	Anaphalis aureopunctata var. atrata	Yes
Asteraceae	Anaphalis	Anaphalis bicolor	Yes
Asteraceae	Anaphalis	Anaphalis bicolor var. subconcolor	Yes
Asteraceae	Anaphalis	Anaphalis bulleyana	Yes
Asteraceae	Anaphalis	Anaphalis contorta
Asteraceae	Anaphalis	Anaphalis contorta var. pellucida
Asteraceae	Anaphalis	Anaphalis flavescens	Yes
Asteraceae	Anaphalis	Anaphalis gracilis var. aspera	Yes
Asteraceae	Anaphalis	Anaphalis hancockii	Yes
Asteraceae	Anaphalis	Anaphalis latialata	Yes
Asteraceae	Anaphalis	Anaphalis margaritacea
Asteraceae	Anaphalis	Anaphalis margaritacea var. cinnamomea
Asteraceae	Anaphalis	Anaphalis margaritacea var. japonica
Asteraceae	Anaphalis	Anaphalis nepalensis
Asteraceae	Anaphalis	Anaphalis nepalensis var. corymbosa
Asteraceae	Anaphalis	Anaphalis nepalensis var. monocephala
Asteraceae	Anaphalis	Anaphalis sinica
Asteraceae	Anaphalis	Anaphalis sinica var. remota
Asteraceae	Anaphalis	Anaphalis souliei	Yes
Asteraceae	Anaphalis	Anaphalis surculosa	Yes
Boraginaceae	Anchusa	Anchusa officinalis
Boraginaceae	Anchusa	Anchusa ovata
Gesneriaceae	Ancylostemon	Ancylostemon convexus	Yes
Gesneriaceae	Ancylostemon	Ancylostemon saxatilis	Yes
Acanthaceae	Andrographis	Andrographis laxiflora
Acanthaceae	Andrographis	Andrographis laxiflora var. glomeruliflora
Acanthaceae	Andrographis	Andrographis paniculata
Primulaceae	Androsace	Androsace alchemilloides	Yes
Primulaceae	Androsace	Androsace bulleyana	Yes
Primulaceae	Androsace	Androsace erecta
Primulaceae	Androsace	Androsace filiformis
Primulaceae	Androsace	Androsace gmelinii
Primulaceae	Androsace	Androsace henryi
Primulaceae	Androsace	Androsace incana
Primulaceae	Androsace	Androsace integra	Yes
Primulaceae	Androsace	Androsace mariae	Yes
Primulaceae	Androsace	Androsace septentrionalis
Primulaceae	Androsace	Androsace spinulifera	Yes
Primulaceae	Androsace	Androsace tapete
Primulaceae	Androsace	Androsace umbellata
Primulaceae	Androsace	Androsace yargongensis	Yes
Liliaceae	Anemarrhena	Anemarrhena asphodeloides
Ranunculaceae	Anemone	Anemone altaica
Ranunculaceae	Anemone	Anemone amurensis
Ranunculaceae	Anemone	Anemone baicalensis
Ranunculaceae	Anemone	Anemone begoniifolia	Yes
Ranunculaceae	Anemone	Anemone cathayensis
Ranunculaceae	Anemone	Anemone coelestina var. linearis
Ranunculaceae	Anemone	Anemone davidii	Yes
Ranunculaceae	Anemone	Anemone delavayi	Yes
Ranunculaceae	Anemone	Anemone demissa
Ranunculaceae	Anemone	Anemone demissa var. yunnanensis	Yes
Ranunculaceae	Anemone	Anemone dichotoma
Ranunculaceae	Anemone	Anemone flaccida
Ranunculaceae	Anemone	Anemone flaccida var. hirtella	Yes
Ranunculaceae	Anemone	Anemone flaccida var. hofengensis	Yes
Ranunculaceae	Anemone	Anemone geum subsp. ovalifolia
Ranunculaceae	Anemone	Anemone howellii
Ranunculaceae	Anemone	Anemone hupehensis	Yes
Ranunculaceae	Anemone	Anemone hupehensis var. japonica
Ranunculaceae	Anemone	Anemone imbricata	Yes
Ranunculaceae	Anemone	Anemone obtusiloba
Ranunculaceae	Anemone	Anemone raddeana
Ranunculaceae	Anemone	Anemone reflexa
Ranunculaceae	Anemone	Anemone rivularis
Ranunculaceae	Anemone	Anemone rivularis var. flore-minore	Yes
Ranunculaceae	Anemone	Anemone shikokiana		VU
Ranunculaceae	Anemone	Anemone tomentosa	Yes
Ranunculaceae	Anemone	Anemone trullifolia var. liangshanica	Yes
Ranunculaceae	Anemone	Anemone vitifolia
Apiaceae	Anethum	Anethum graveolens
Apiaceae	Angelica	Angelica acutiloba
Apiaceae	Angelica	Angelica amurensis
Apiaceae	Angelica	Angelica anomala
Apiaceae	Angelica	Angelica apaensis	Yes
Apiaceae	Angelica	Angelica biserrata	Yes
Apiaceae	Angelica	Angelica cartilaginomarginata
Apiaceae	Angelica	Angelica dahurica
Apiaceae	Angelica	Angelica dahurica cv. Hangbaizhi
Apiaceae	Angelica	Angelica dahurica var. formosana	Yes
Apiaceae	Angelica	Angelica decursiva
Apiaceae	Angelica	Angelica gigas
Apiaceae	Angelica	Angelica laxifoliata	Yes
Apiaceae	Angelica	Angelica morii	Yes
Apiaceae	Angelica	Angelica nitida	Yes
Apiaceae	Angelica	Angelica omeiensis	Yes
Apiaceae	Angelica	Angelica oncosepala	Yes
Apiaceae	Angelica	Angelica paeoniifolia	Yes
Apiaceae	Angelica	Angelica polymorpha
Apiaceae	Angelica	Angelica sinensis	Yes
Apiaceae	Angelica	Angelica sylvestris
Apiaceae	Angelica	Angelica tsinlingensis	Yes
Apiaceae	Angelica	Angelica valida	Yes
Angiopteridaceae	Angiopteris	Angiopteris caudatiformis
Angiopteridaceae	Angiopteris	Angiopteris fokiensis
Angiopteridaceae	Angiopteris	Angiopteris helferiana
Angiopteridaceae	Angiopteris	Angiopteris hokouensis
Angiopteridaceae	Angiopteris	Angiopteris officinalis
Angiopteridaceae	Angiopteris	Angiopteris robusta
Angiopteridaceae	Angiopteris	Angiopteris yunnanensis
Lamiaceae	Anisochilus	Anisochilus carnosus
Solanaceae	Anisodus	Anisodus acutangulus	Yes
Solanaceae	Anisodus	Anisodus acutangulus var. breviflorus	Yes	CR
Solanaceae	Anisodus	Anisodus carniolicoides	Yes	EN
Solanaceae	Anisodus	Anisodus luridus
Solanaceae	Anisodus	Anisodus tanguticus				2
Lamiaceae	Anisomeles	Anisomeles indica
Asteraceae	Anisopappus	Anisopappus chinensis
Gesneriaceae	Anna	Anna ophiorrhizoides	Yes
Juglandaceae	Annamocarya	Annamocarya sinensis		EN
Theaceae	Anneslea	Anneslea fragrans
Annonaceae	Annona	Annona glabra
Annonaceae	Annona	Annona reticulata
Annonaceae	Annona	Annona squamosa
Apocynaceae	Anodendron	Anodendron affine
Orchidaceae	Anoectochilus	Anoectochilus elwesii			II
Orchidaceae	Anoectochilus	Anoectochilus emeiensis	Yes	CR	II
Orchidaceae	Anoectochilus	Anoectochilus lanceolatus			II
Orchidaceae	Anoectochilus	Anoectochilus moulmeinensis			II
Orchidaceae	Anoectochilus	Anoectochilus roxburghii		EN	II
Basellaceae	Anredera	Anredera cordifolia
Asteraceae	Antennaria	Antennaria dioica
Polygonaceae	Antenoron	Antenoron filiforme
Orchidaceae	Anthogonium	Anthogonium gracile			II
Poaceae	Anthoxanthum	Anthoxanthum nitens
Apiaceae	Anthriscus	Anthriscus sylvestris
Apiaceae	Anthriscus	Anthriscus sylvestris subsp. nemorosa
Moraceae	Antiaris	Antiaris toxicaria
Euphorbiaceae	Antidesma	Antidesma acidum
Euphorbiaceae	Antidesma	Antidesma bunius
Euphorbiaceae	Antidesma	Antidesma fordii
Euphorbiaceae	Antidesma	Antidesma ghaesembilla
Euphorbiaceae	Antidesma	Antidesma japonicum
Euphorbiaceae	Antidesma	Antidesma montanum var. microphyllum
Boraginaceae	Antiotrema	Antiotrema dunnianum	Yes
Antrophyaceae	Antrophyum	Antrophyum formosanum
Antrophyaceae	Antrophyum	Antrophyum obovatum
Meliaceae	Aphanamixis	Aphanamixis polystachya
Ulmaceae	Aphananthe	Aphananthe aspera
Fabaceae	Apios	Apios carnea
Fabaceae	Apios	Apios delavayi	Yes
Fabaceae	Apios	Apios fortunei
Fabaceae	Apios	Apios taiwaniana	Yes
Apiaceae	Apium	Apium graveolens
Poaceae	Apluda	Apluda mutica
Apocynaceae	Apocynum	Apocynum pictum
Apocynaceae	Apocynum	Apocynum venetum
Euphorbiaceae	Aporusa	Aporusa villosa
Orchidaceae	Appendicula	Appendicula cornuta			II
Thymelaeaceae	Aquilaria	Aquilaria sinensis	Yes	VU	II	2
Thymelaeaceae	Aquilaria	Aquilaria yunnanensis	Yes	VU	II
Ranunculaceae	Aquilegia	Aquilegia atrovinosa
Ranunculaceae	Aquilegia	Aquilegia ecalcarata	Yes
Ranunculaceae	Aquilegia	Aquilegia incurvata	Yes
Ranunculaceae	Aquilegia	Aquilegia japonica
Ranunculaceae	Aquilegia	Aquilegia oxysepala
Ranunculaceae	Aquilegia	Aquilegia oxysepala var. kansuensis	Yes
Ranunculaceae	Aquilegia	Aquilegia parviflora
Ranunculaceae	Aquilegia	Aquilegia sibirica
Ranunculaceae	Aquilegia	Aquilegia viridiflora
Ranunculaceae	Aquilegia	Aquilegia yabeana	Yes
Brassicaceae	Arabis	Arabis alaschanica	Yes
Brassicaceae	Arabis	Arabis flagellosa
Brassicaceae	Arabis	Arabis paniculata
Brassicaceae	Arabis	Arabis pendula
Fabaceae	Arachis	Arachis hypogaea
Dryopteridaceae	Arachniodes	Arachniodes amoena
Dryopteridaceae	Arachniodes	Arachniodes exilis
Dryopteridaceae	Arachniodes	Arachniodes rhomboidea
Dryopteridaceae	Arachniodes	Arachniodes simplicior
Dryopteridaceae	Arachniodes	Arachniodes speciosa
Davalliaceae	Araiostegia	Araiostegia pulchra
Davalliaceae	Araiostegia	Araiostegia yunnanensis
Araliaceae	Aralia	Aralia apioides	Yes
Araliaceae	Aralia	Aralia armata
Araliaceae	Aralia	Aralia atropurpurea	Yes
Araliaceae	Aralia	Aralia continentalis		VU
Araliaceae	Aralia	Aralia cordata	Yes
Araliaceae	Aralia	Aralia dasyphylla
Araliaceae	Aralia	Aralia debilis	Yes
Araliaceae	Aralia	Aralia decaisneana	Yes
Araliaceae	Aralia	Aralia echinocaulis	Yes
Araliaceae	Aralia	Aralia elata
Araliaceae	Aralia	Aralia fargesii	Yes
Araliaceae	Aralia	Aralia finlaysoniana
Araliaceae	Aralia	Aralia franchetii
Araliaceae	Aralia	Aralia henryi	Yes
Araliaceae	Aralia	Aralia kansuensis	Yes
Araliaceae	Aralia	Aralia leschenaultii
Araliaceae	Aralia	Aralia melanocarpa	Yes	VU
Araliaceae	Aralia	Aralia pentapanax
Araliaceae	Aralia	Aralia plumosa
Araliaceae	Aralia	Aralia spinifolia	Yes
Araliaceae	Aralia	Aralia tomentella
Araliaceae	Aralia	Aralia undulata
Araliaceae	Aralia	Aralia wilsonii
Araliaceae	Aralia	Aralia yunnanensis	Yes
Menispermaceae	Arcangelisia	Arcangelisia gusanlung	Yes
Apiaceae	Archangelica	Archangelica brevicaulis
Apiaceae	Archangelica	Archangelica decurrens
Angiopteridaceae	Archangiopteris	Archangiopteris henryi				2
Fabaceae	Archidendron	Archidendron turgidum
Arecaceae	Archontophoenix	Archontophoenix alexandrae
Asteraceae	Arctium	Arctium lappa
Asteraceae	Arctium	Arctium tomentosum
Myrsinaceae	Ardisia	Ardisia affinis
Myrsinaceae	Ardisia	Ardisia alyxiifolia	Yes
Myrsinaceae	Ardisia	Ardisia brevicaulis	Yes
Myrsinaceae	Ardisia	Ardisia brunnescens
Myrsinaceae	Ardisia	Ardisia caudata	Yes
Myrsinaceae	Ardisia	Ardisia chinensis
Myrsinaceae	Ardisia	Ardisia conspersa
Myrsinaceae	Ardisia	Ardisia corymbifera
Myrsinaceae	Ardisia	Ardisia crassinervosa	Yes
Myrsinaceae	Ardisia	Ardisia crenata
Myrsinaceae	Ardisia	Ardisia crispa
Myrsinaceae	Ardisia	Ardisia densilepidotula	Yes
Myrsinaceae	Ardisia	Ardisia ensifolia	Yes
Myrsinaceae	Ardisia	Ardisia faberi	Yes
Myrsinaceae	Ardisia	Ardisia filiformis	Yes
Myrsinaceae	Ardisia	Ardisia fordii	Yes
Myrsinaceae	Ardisia	Ardisia garrettii
Myrsinaceae	Ardisia	Ardisia gigantifolia
Myrsinaceae	Ardisia	Ardisia hanceana
Myrsinaceae	Ardisia	Ardisia humilis
Myrsinaceae	Ardisia	Ardisia japonica
Myrsinaceae	Ardisia	Ardisia lindleyana
Myrsinaceae	Ardisia	Ardisia maclurei	Yes
Myrsinaceae	Ardisia	Ardisia maculosa
Myrsinaceae	Ardisia	Ardisia mamillata
Myrsinaceae	Ardisia	Ardisia palysticta
Myrsinaceae	Ardisia	Ardisia pedalis
Myrsinaceae	Ardisia	Ardisia primulifolia
Myrsinaceae	Ardisia	Ardisia pseudocrispa
Myrsinaceae	Ardisia	Ardisia purpureovillosa	Yes
Myrsinaceae	Ardisia	Ardisia pusilla
Myrsinaceae	Ardisia	Ardisia quinquegona
Myrsinaceae	Ardisia	Ardisia sieboldii
Myrsinaceae	Ardisia	Ardisia thyrsiflora
Myrsinaceae	Ardisia	Ardisia villosa
Arecaceae	Areca	Areca catechu
Caryophyllaceae	Arenaria	Arenaria barbata var. hirsutissima	Yes
Caryophyllaceae	Arenaria	Arenaria bryophylla
Caryophyllaceae	Arenaria	Arenaria forrestii
Caryophyllaceae	Arenaria	Arenaria juncea
Caryophyllaceae	Arenaria	Arenaria kansuensis	Yes
Caryophyllaceae	Arenaria	Arenaria monosperma	Yes
Caryophyllaceae	Arenaria	Arenaria quadridentata	Yes	VU
Caryophyllaceae	Arenaria	Arenaria roborowskii	Yes
Caryophyllaceae	Arenaria	Arenaria serpyllifolia
Arecaceae	Arenga	Arenga caudata
Arecaceae	Arenga	Arenga westerhoutii
Papaveraceae	Argemone	Argemone mexicana
Convolvulaceae	Argyreia	Argyreia acuta
Convolvulaceae	Argyreia	Argyreia capitiformis
Convolvulaceae	Argyreia	Argyreia formosana	Yes
Convolvulaceae	Argyreia	Argyreia mollis
Convolvulaceae	Argyreia	Argyreia osyrensis var. cinerea
Convolvulaceae	Argyreia	Argyreia pierreana
Convolvulaceae	Argyreia	Argyreia wallichii
Araceae	Arisaema	Arisaema amurense
Araceae	Arisaema	Arisaema asperatum	Yes
Araceae	Arisaema	Arisaema auriculatum	Yes
Araceae	Arisaema	Arisaema bathycoleum
Araceae	Arisaema	Arisaema bockii	Yes
Araceae	Arisaema	Arisaema brevipes
Araceae	Arisaema	Arisaema calcareum	Yes	EN
Araceae	Arisaema	Arisaema candidissimum	Yes
Araceae	Arisaema	Arisaema consanguineum
Araceae	Arisaema	Arisaema decipiens
Araceae	Arisaema	Arisaema du-bois-reymondiae
Araceae	Arisaema	Arisaema elephas
Araceae	Arisaema	Arisaema erubescens
Araceae	Arisaema	Arisaema exappendiculatum		VU
Araceae	Arisaema	Arisaema fargesii	Yes
Araceae	Arisaema	Arisaema flavum
Araceae	Arisaema	Arisaema franchetianum
Araceae	Arisaema	Arisaema heterophyllum
Araceae	Arisaema	Arisaema hunanense	Yes
Araceae	Arisaema	Arisaema inkiangense
Araceae	Arisaema	Arisaema inkiangense var. maculatum
Araceae	Arisaema	Arisaema intermedium
Araceae	Arisaema	Arisaema lichiangense	Yes
Araceae	Arisaema	Arisaema lingyunense		VU
Araceae	Arisaema	Arisaema lobatum	Yes
Araceae	Arisaema	Arisaema penicillatum	Yes	VU
Araceae	Arisaema	Arisaema prazeri
Araceae	Arisaema	Arisaema rhizomatum
Araceae	Arisaema	Arisaema rhizomatum var. nudum
Araceae	Arisaema	Arisaema rhombiforme
Araceae	Arisaema	Arisaema ringens
Araceae	Arisaema	Arisaema saxatile	Yes
Araceae	Arisaema	Arisaema serratum
Araceae	Arisaema	Arisaema sikokianum
Araceae	Arisaema	Arisaema sinii	Yes
Araceae	Arisaema	Arisaema wardii	Yes
Araceae	Arisaema	Arisaema wattii
Araceae	Arisaema	Arisaema yunnanense
Poaceae	Aristida	Aristida chinensis
Aristolochiaceae	Aristolochia	Aristolochia championii	Yes
Aristolochiaceae	Aristolochia	Aristolochia chlamydophylla	Yes
Aristolochiaceae	Aristolochia	Aristolochia contorta
Aristolochiaceae	Aristolochia	Aristolochia cucurbitoides		VU
Aristolochiaceae	Aristolochia	Aristolochia debilis
Aristolochiaceae	Aristolochia	Aristolochia fangchi	Yes
Aristolochiaceae	Aristolochia	Aristolochia fordiana	Yes	VU
Aristolochiaceae	Aristolochia	Aristolochia griffithii
Aristolochiaceae	Aristolochia	Aristolochia hainanensis	Yes	VU
Aristolochiaceae	Aristolochia	Aristolochia howii	Yes	VU
Aristolochiaceae	Aristolochia	Aristolochia impressinervia		EN
Aristolochiaceae	Aristolochia	Aristolochia kaempferi
Aristolochiaceae	Aristolochia	Aristolochia kwangsiensis	Yes
Aristolochiaceae	Aristolochia	Aristolochia longgangensis		EN
Aristolochiaceae	Aristolochia	Aristolochia manshuriensis	Yes
Aristolochiaceae	Aristolochia	Aristolochia mollissima	Yes
Aristolochiaceae	Aristolochia	Aristolochia moupinensis	Yes
Aristolochiaceae	Aristolochia	Aristolochia obliqua	Yes	VU
Aristolochiaceae	Aristolochia	Aristolochia ovatifolia	Yes
Aristolochiaceae	Aristolochia	Aristolochia saccata
Aristolochiaceae	Aristolochia	Aristolochia tagala
Aristolochiaceae	Aristolochia	Aristolochia thwaitesii	Yes	VU
Aristolochiaceae	Aristolochia	Aristolochia transsecta
Aristolochiaceae	Aristolochia	Aristolochia tuberosa	Yes	VU
Aristolochiaceae	Aristolochia	Aristolochia tubiflora	Yes
Aristolochiaceae	Aristolochia	Aristolochia versicolor	Yes
Aristolochiaceae	Aristolochia	Aristolochia westlandii	Yes	CR
Cleomaceae	Arivela	Arivela viscosa
Rosaceae	Armeniaca	Armeniaca mandshurica
Rosaceae	Armeniaca	Armeniaca mume
Rosaceae	Armeniaca	Armeniaca sibirica
Rosaceae	Armeniaca	Armeniaca vulgaris
Rosaceae	Armeniaca	Armeniaca vulgaris var. ansu
Brassicaceae	Armoracia	Armoracia rusticana
Boraginaceae	Arnebia	Arnebia euchroma		EN
Boraginaceae	Arnebia	Arnebia guttata		VU
Annonaceae	Artabotrys	Artabotrys hexapetalus
Annonaceae	Artabotrys	Artabotrys hongkongensis
Asteraceae	Artemisia	Artemisia absinthium
Asteraceae	Artemisia	Artemisia anethifolia
Asteraceae	Artemisia	Artemisia anethoides
Asteraceae	Artemisia	Artemisia angustissima
Asteraceae	Artemisia	Artemisia annua
Asteraceae	Artemisia	Artemisia anomala	Yes
Asteraceae	Artemisia	Artemisia anomala var. tomentella	Yes
Asteraceae	Artemisia	Artemisia argyi
Asteraceae	Artemisia	Artemisia argyi var. gracilis
Asteraceae	Artemisia	Artemisia atrovirens
Asteraceae	Artemisia	Artemisia brachyloba
Asteraceae	Artemisia	Artemisia capillaris
Asteraceae	Artemisia	Artemisia carvifolia
Asteraceae	Artemisia	Artemisia chingii	Yes
Asteraceae	Artemisia	Artemisia conaensis	Yes
Asteraceae	Artemisia	Artemisia demissa
Asteraceae	Artemisia	Artemisia desertorum
Asteraceae	Artemisia	Artemisia deversa	Yes
Asteraceae	Artemisia	Artemisia dracunculus
Asteraceae	Artemisia	Artemisia dracunculus var. turkestanica
Asteraceae	Artemisia	Artemisia dubia
Asteraceae	Artemisia	Artemisia dubia var. subdigitata
Asteraceae	Artemisia	Artemisia edgeworthii
Asteraceae	Artemisia	Artemisia emeiensis	Yes
Asteraceae	Artemisia	Artemisia eriopoda
Asteraceae	Artemisia	Artemisia frigida
Asteraceae	Artemisia	Artemisia gilvescens
Asteraceae	Artemisia	Artemisia giraldii	Yes
Asteraceae	Artemisia	Artemisia gmelinii
Asteraceae	Artemisia	Artemisia halodendron
Asteraceae	Artemisia	Artemisia hedinii
Asteraceae	Artemisia	Artemisia igniaria	Yes
Asteraceae	Artemisia	Artemisia indica
Asteraceae	Artemisia	Artemisia integrifolia
Asteraceae	Artemisia	Artemisia japonica
Asteraceae	Artemisia	Artemisia japonica var. hainanensis	Yes
Asteraceae	Artemisia	Artemisia keiskeana
Asteraceae	Artemisia	Artemisia lactiflora
Asteraceae	Artemisia	Artemisia lancea
Asteraceae	Artemisia	Artemisia lavandulifolia
Asteraceae	Artemisia	Artemisia leucophylla
Asteraceae	Artemisia	Artemisia littoricola
Asteraceae	Artemisia	Artemisia macrocephala
Asteraceae	Artemisia	Artemisia mairei	Yes
Asteraceae	Artemisia	Artemisia manshurica	Yes
Asteraceae	Artemisia	Artemisia mattfeldii	Yes
Asteraceae	Artemisia	Artemisia mongolica
Asteraceae	Artemisia	Artemisia moorcroftiana
Asteraceae	Artemisia	Artemisia morrisonensis	Yes
Asteraceae	Artemisia	Artemisia myriantha
Asteraceae	Artemisia	Artemisia nakai
Asteraceae	Artemisia	Artemisia ordosica	Yes
Asteraceae	Artemisia	Artemisia orientalihengduangensis
Asteraceae	Artemisia	Artemisia persica
Asteraceae	Artemisia	Artemisia princeps
Asteraceae	Artemisia	Artemisia qinlingensis	Yes
Asteraceae	Artemisia	Artemisia roxburghiana
Asteraceae	Artemisia	Artemisia rubripes
Asteraceae	Artemisia	Artemisia rupestris
Asteraceae	Artemisia	Artemisia sacrorum
Asteraceae	Artemisia	Artemisia sacrorum var. incana
Asteraceae	Artemisia	Artemisia sacrorum var. messerschmidtiana
Asteraceae	Artemisia	Artemisia scoparia
Asteraceae	Artemisia	Artemisia selengensis
Asteraceae	Artemisia	Artemisia sieversiana
Asteraceae	Artemisia	Artemisia smithii	Yes
Asteraceae	Artemisia	Artemisia sphaerocephala
Asteraceae	Artemisia	Artemisia stolonifera
Asteraceae	Artemisia	Artemisia subulata
Asteraceae	Artemisia	Artemisia sylvatica
Asteraceae	Artemisia	Artemisia tanacetifolia
Asteraceae	Artemisia	Artemisia tangutica	Yes
Asteraceae	Artemisia	Artemisia tournefortiana
Asteraceae	Artemisia	Artemisia verbenacea	Yes
Asteraceae	Artemisia	Artemisia verlotorum
Asteraceae	Artemisia	Artemisia vestita
Asteraceae	Artemisia	Artemisia viridissima
Asteraceae	Artemisia	Artemisia wellbyi
Poaceae	Arthraxon	Arthraxon hispidus
Polypodiaceae	Arthromeris	Arthromeris lehmannii
Polypodiaceae	Arthromeris	Arthromeris lungtauensis
Polypodiaceae	Arthromeris	Arthromeris mairei
Moraceae	Artocarpus	Artocarpus heterophyllus
Moraceae	Artocarpus	Artocarpus hypargyreus	Yes	EN
Moraceae	Artocarpus	Artocarpus nitidus subsp. lingnanensis
Moraceae	Artocarpus	Artocarpus styracifolius
Rosaceae	Aruncus	Aruncus sylvester
Orchidaceae	Arundina	Arundina graminifolia			II
Poaceae	Arundinella	Arundinella hirta
Poaceae	Arundo	Arundo donax
Aristolochiaceae	Asarum	Asarum cardiophyllum	Yes	VU
Aristolochiaceae	Asarum	Asarum caudigerellum	Yes	VU
Aristolochiaceae	Asarum	Asarum caudigerum
Aristolochiaceae	Asarum	Asarum caulescens	Yes
Aristolochiaceae	Asarum	Asarum chinense	Yes
Aristolochiaceae	Asarum	Asarum crispulatum	Yes	VU
Aristolochiaceae	Asarum	Asarum debile	Yes
Aristolochiaceae	Asarum	Asarum delavayi	Yes
Aristolochiaceae	Asarum	Asarum forbesii	Yes
Aristolochiaceae	Asarum	Asarum fukienense	Yes
Aristolochiaceae	Asarum	Asarum geophilum	Yes
Aristolochiaceae	Asarum	Asarum himalaicum		VU
Aristolochiaceae	Asarum	Asarum ichangense	Yes
Aristolochiaceae	Asarum	Asarum inflatum	Yes
Aristolochiaceae	Asarum	Asarum insigne	Yes	VU
Aristolochiaceae	Asarum	Asarum longerhizomatosum	Yes
Aristolochiaceae	Asarum	Asarum magnificum	Yes	VU
Aristolochiaceae	Asarum	Asarum maximum	Yes	VU
Aristolochiaceae	Asarum	Asarum petelotii
Aristolochiaceae	Asarum	Asarum pulchellum	Yes
Aristolochiaceae	Asarum	Asarum sagittarioides	Yes
Aristolochiaceae	Asarum	Asarum sieboldii		VU
Aristolochiaceae	Asarum	Asarum splendens	Yes
Aristolochiaceae	Asarum	Asarum wulingense	Yes
Asclepiadaceae	Asclepias	Asclepias curassavica
Orchidaceae	Ascocentrum	Ascocentrum ampullaceum		EN	II
Liliaceae	Asparagus	Asparagus acicularis	Yes
Liliaceae	Asparagus	Asparagus angulofractus
Liliaceae	Asparagus	Asparagus brachyphyllus
Liliaceae	Asparagus	Asparagus cochinchinensis
Liliaceae	Asparagus	Asparagus dauricus
Liliaceae	Asparagus	Asparagus filicinus
Liliaceae	Asparagus	Asparagus gobicus
Liliaceae	Asparagus	Asparagus kansuensis	Yes
Liliaceae	Asparagus	Asparagus lycopodineus
Liliaceae	Asparagus	Asparagus meioclados	Yes
Liliaceae	Asparagus	Asparagus myriacanthus	Yes
Liliaceae	Asparagus	Asparagus officinalis
Liliaceae	Asparagus	Asparagus oligoclonos
Liliaceae	Asparagus	Asparagus schoberioides
Liliaceae	Asparagus	Asparagus subscandens	Yes	VU
Liliaceae	Asparagus	Asparagus tibeticus	Yes
Liliaceae	Asparagus	Asparagus trichophyllus
Boraginaceae	Asperugo	Asperugo procumbens
Liliaceae	Aspidistra	Aspidistra caespitosa	Yes
Liliaceae	Aspidistra	Aspidistra dolichanthera	Yes
Liliaceae	Aspidistra	Aspidistra elatior
Liliaceae	Aspidistra	Aspidistra longipetala	Yes
Liliaceae	Aspidistra	Aspidistra lurida	Yes
Liliaceae	Aspidistra	Aspidistra minutiflora	Yes
Liliaceae	Aspidistra	Aspidistra muricata	Yes
Liliaceae	Aspidistra	Aspidistra omeiensis	Yes
Liliaceae	Aspidistra	Aspidistra retusa	Yes
Liliaceae	Aspidistra	Aspidistra sichuanensis	Yes
Liliaceae	Aspidistra	Aspidistra typica
Liliaceae	Aspidistra	Aspidistra zongbayi	Yes
Menispermaceae	Aspidocarya	Aspidocarya uvifera
Malpighiaceae	Aspidopterys	Aspidopterys obcordata	Yes
Malpighiaceae	Aspidopterys	Aspidopterys obcordata var. hainanensis	Yes
Aspleniaceae	Asplenium	Asplenium coenobiale
Aspleniaceae	Asplenium	Asplenium crinicaule
Aspleniaceae	Asplenium	Asplenium ensiforme
Aspleniaceae	Asplenium	Asplenium excisum
Aspleniaceae	Asplenium	Asplenium falcatum
Aspleniaceae	Asplenium	Asplenium griffithianum
Aspleniaceae	Asplenium	Asplenium incisum
Aspleniaceae	Asplenium	Asplenium moupinense
Aspleniaceae	Asplenium	Asplenium neolaserpitiifolium
Aspleniaceae	Asplenium	Asplenium normale
Aspleniaceae	Asplenium	Asplenium pekinense
Aspleniaceae	Asplenium	Asplenium praemorsum
Aspleniaceae	Asplenium	Asplenium prolongatum
Aspleniaceae	Asplenium	Asplenium sampsonii
Aspleniaceae	Asplenium	Asplenium sarelii
Aspleniaceae	Asplenium	Asplenium saxicola
Aspleniaceae	Asplenium	Asplenium trichomanes
Aspleniaceae	Asplenium	Asplenium tripteropus
Aspleniaceae	Asplenium	Asplenium varians
Aspleniaceae	Asplenium	Asplenium wrightii
Aspleniaceae	Asplenium	Asplenium wrightioides
Aspleniaceae	Asplenium	Asplenium yoshinagae
Aspleniaceae	Asplenium	Asplenium yoshinagae var. indicum
Asteraceae	Aster	Aster ageratoides
Asteraceae	Aster	Aster ageratoides var. firmus
Asteraceae	Aster	Aster ageratoides var. heterophyllus
Asteraceae	Aster	Aster ageratoides var. lasiocladus
Asteraceae	Aster	Aster ageratoides var. laticorymbus
Asteraceae	Aster	Aster ageratoides var. micranthus
Asteraceae	Aster	Aster ageratoides var. oophyllus
Asteraceae	Aster	Aster ageratoides var. scaberulus
Asteraceae	Aster	Aster alatipes	Yes
Asteraceae	Aster	Aster albescens
Asteraceae	Aster	Aster albescens var. discolor	Yes
Asteraceae	Aster	Aster alpinus
Asteraceae	Aster	Aster asteroides
Asteraceae	Aster	Aster auriculatus	Yes
Asteraceae	Aster	Aster baccharoides	Yes
Asteraceae	Aster	Aster batangensis	Yes
Asteraceae	Aster	Aster diplostephioides
Asteraceae	Aster	Aster farreri	Yes
Asteraceae	Aster	Aster flaccidus
Asteraceae	Aster	Aster formosanus	Yes
Asteraceae	Aster	Aster fuscescens
Asteraceae	Aster	Aster heterolepis	Yes
Asteraceae	Aster	Aster maackii
Asteraceae	Aster	Aster moupinensis	Yes
Asteraceae	Aster	Aster oreophilus	Yes
Asteraceae	Aster	Aster panduratus	Yes
Asteraceae	Aster	Aster poliothamnus	Yes
Asteraceae	Aster	Aster sampsonii	Yes
Asteraceae	Aster	Aster senecioides	Yes
Asteraceae	Aster	Aster smithianus	Yes
Asteraceae	Aster	Aster souliei
Asteraceae	Aster	Aster sphaerotus	Yes
Asteraceae	Aster	Aster taiwanensis	Yes
Asteraceae	Aster	Aster tataricus
Asteraceae	Aster	Aster tsarungensis	Yes
Asteraceae	Aster	Aster turbinatus	Yes
Asteraceae	Aster	Aster turbinatus var. chekiangensis	Yes
Asteraceae	Aster	Aster vestitus
Asteraceae	Aster	Aster yunnanensis	Yes
Ranunculaceae	Asteropyrum	Asteropyrum peltataum subsp. cavaleriei
Ranunculaceae	Asteropyrum	Asteropyrum peltatum		VU
Saxifragaceae	Astilbe	Astilbe chinensis
Saxifragaceae	Astilbe	Astilbe grandis
Saxifragaceae	Astilbe	Astilbe rivularis
Saxifragaceae	Astilbe	Astilbe rivularis var. myriantha	Yes
Saxifragaceae	Astilbe	Astilbe rubra
Saxifragaceae	Astilboides	Astilboides tabularis
Fabaceae	Astragalus	Astragalus adsurgens
Fabaceae	Astragalus	Astragalus aksuensis
Fabaceae	Astragalus	Astragalus alatavicus
Fabaceae	Astragalus	Astragalus balfourianus
Fabaceae	Astragalus	Astragalus bhotanensis	Yes
Fabaceae	Astragalus	Astragalus chinensis	Yes
Fabaceae	Astragalus	Astragalus chrysopterus	Yes
Fabaceae	Astragalus	Astragalus complanatus
Fabaceae	Astragalus	Astragalus dahuricus	Yes
Fabaceae	Astragalus	Astragalus englerianus
Fabaceae	Astragalus	Astragalus ernestii	Yes
Fabaceae	Astragalus	Astragalus floridus
Fabaceae	Astragalus	Astragalus mahoschanicus	Yes
Fabaceae	Astragalus	Astragalus melilotoides
Fabaceae	Astragalus	Astragalus miniatus
Fabaceae	Astragalus	Astragalus moellendorffii	Yes	EN
Fabaceae	Astragalus	Astragalus monadelphus	Yes
Fabaceae	Astragalus	Astragalus penduliflorus subsp. mongholicus		VU
Fabaceae	Astragalus	Astragalus polycladus	Yes
Fabaceae	Astragalus	Astragalus scaberrimus
Fabaceae	Astragalus	Astragalus severzovii
Fabaceae	Astragalus	Astragalus sinicus
Fabaceae	Astragalus	Astragalus tanguticus
Fabaceae	Astragalus	Astragalus tongolensis	Yes
Fabaceae	Astragalus	Astragalus tribulifolius
Fabaceae	Astragalus	Astragalus yunnanensis
Campanulaceae	Asyneuma	Asyneuma chinense	Yes
Campanulaceae	Asyneuma	Asyneuma fulgens
Acanthaceae	Asystasia	Asystasia chelonoides
Acanthaceae	Asystasia	Asystasia gangetica
Acanthaceae	Asystasiella	Asystasiella neesiana
Rutaceae	Atalantia	Atalantia buxifolia
Rutaceae	Atalantia	Atalantia kwangtungensis	Yes	VU
Athyriaceae	Athyriopsis	Athyriopsis japonica
Athyriaceae	Athyrium	Athyrium cuspidatum		VU
Athyriaceae	Athyrium	Athyrium delavayi
Athyriaceae	Athyrium	Athyrium iseanum
Athyriaceae	Athyrium	Athyrium niponicum
Athyriaceae	Athyrium	Athyrium roseum
Athyriaceae	Athyrium	Athyrium sinense
Athyriaceae	Athyrium	Athyrium strigillosum
Athyriaceae	Athyrium	Athyrium yokoscense
Asteraceae	Atractylodes	Atractylodes coreana
Asteraceae	Atractylodes	Atractylodes japonica
Asteraceae	Atractylodes	Atractylodes lancea
Asteraceae	Atractylodes	Atractylodes macrocephala	Yes
Chenopodiaceae	Atriplex	Atriplex centralasiatica
Chenopodiaceae	Atriplex	Atriplex fera
Chenopodiaceae	Atriplex	Atriplex hortensis
Chenopodiaceae	Atriplex	Atriplex maximowicziana		EN
Chenopodiaceae	Atriplex	Atriplex sibirica
Solanaceae	Atropa	Atropa Belladonna
Solanaceae	Atropanthe	Atropanthe sinensis	Yes	EN
Aucubaceae	Aucuba	Aucuba chinensis
Aucubaceae	Aucuba	Aucuba chinensis var. angusta	Yes
Aucubaceae	Aucuba	Aucuba chlorascens	Yes
Aucubaceae	Aucuba	Aucuba himalaica
Aucubaceae	Aucuba	Aucuba himalaica var. dolichophylla	Yes
Aucubaceae	Aucuba	Aucuba himalaica var. pilosissima
Aucubaceae	Aucuba	Aucuba japonica var. variegata
Aucubaceae	Aucuba	Aucuba obcordata	Yes
Poaceae	Avena	Avena chinensis
Poaceae	Avena	Avena fatua
Poaceae	Avena	Avena fatua var. glabrata	Yes
Poaceae	Avena	Avena sativa
Oxalidaceae	Averrhoa	Averrhoa carambola
Verbenaceae	Avicennia	Avicennia marina
Chenopodiaceae	Axyris	Axyris amaranthoides
Chenopodiaceae	Axyris	Axyris prostrata
Azollaceae	Azolla	Azolla pinnata subsp. asiatica
Euphorbiaceae	Baccaurea	Baccaurea ramiflora
Scrophulariaceae	Bacopa	Bacopa monnieri
Myrtaceae	Baeckea	Baeckea frutescens
Balanophoraceae	Balanophora	Balanophora dioica
Balanophoraceae	Balanophora	Balanophora harlandii
Balanophoraceae	Balanophora	Balanophora indica
Balanophoraceae	Balanophora	Balanophora involucrata
Balanophoraceae	Balanophora	Balanophora laxiflora
Balanophoraceae	Balanophora	Balanophora polyandra
Balanophoraceae	Balanophora	Balanophora subcupularis	Yes
Euphorbiaceae	Baliospermum	Baliospermum calycinum
Euphorbiaceae	Baliospermum	Baliospermum solanifolium
Poaceae	Bambusa	Bambusa beecheyana var. pubescens	Yes
Poaceae	Bambusa	Bambusa chungii	Yes
Poaceae	Bambusa	Bambusa dissemulator
Poaceae	Bambusa	Bambusa emeiensis	Yes
Poaceae	Bambusa	Bambusa multiplex
Poaceae	Bambusa	Bambusa oldhamii	Yes
Poaceae	Bambusa	Bambusa pervariabilis	Yes
Poaceae	Bambusa	Bambusa sinospinosa	Yes
Poaceae	Bambusa	Bambusa textilis	Yes
Poaceae	Bambusa	Bambusa tuldoides	Yes
Poaceae	Bambusa	Bambusa ventricosa	Yes
Poaceae	Bambusa	Bambusa vulgaris cv. Vittata
Acanthaceae	Barleria	Barleria cristata
Acanthaceae	Barleria	Barleria lupulina
Acanthaceae	Barleria	Barleria prionitis
Liliaceae	Barnardia	Barnardia japonica
Lecythidaceae	Barringtonia	Barringtonia fusicarpa	Yes	VU
Lecythidaceae	Barringtonia	Barringtonia racemosa		EN
Melastomataceae	Barthea	Barthea barthei	Yes
Basellaceae	Basella	Basella alba
Chenopodiaceae	Bassia	Bassia dasyphylla
Fabaceae	Bauhinia	Bauhinia aurea	Yes
Fabaceae	Bauhinia	Bauhinia brachycarpa
Fabaceae	Bauhinia	Bauhinia championii
Fabaceae	Bauhinia	Bauhinia corymbosa
Fabaceae	Bauhinia	Bauhinia didyma	Yes
Fabaceae	Bauhinia	Bauhinia glauca
Fabaceae	Bauhinia	Bauhinia glauca subsp. hupehana
Fabaceae	Bauhinia	Bauhinia glauca subsp. pernervosa
Fabaceae	Bauhinia	Bauhinia glauca subsp. tenuiflora
Fabaceae	Bauhinia	Bauhinia purpurea
Fabaceae	Bauhinia	Bauhinia pyrrhoclada
Fabaceae	Bauhinia	Bauhinia touranensis
Fabaceae	Bauhinia	Bauhinia variegata
Fabaceae	Bauhinia	Bauhinia variegata var. candida	Yes
Fabaceae	Bauhinia	Bauhinia yunnanensis
Apocynaceae	Beaumontia	Beaumontia grandiflora
Apocynaceae	Beaumontia	Beaumontia murtonii
Apocynaceae	Beaumontia	Beaumontia pitardii		VU
Poaceae	Beckmannia	Beckmannia syzigachne
Ranunculaceae	Beesia	Beesia calthifolia
Begoniaceae	Begonia	Begonia acetosella
Begoniaceae	Begonia	Begonia acetosella var. hirtifolia
Begoniaceae	Begonia	Begonia algaia	Yes
Begoniaceae	Begonia	Begonia asperifolia	Yes
Begoniaceae	Begonia	Begonia augustinei	Yes
Begoniaceae	Begonia	Begonia cathayana
Begoniaceae	Begonia	Begonia cavaleriei
Begoniaceae	Begonia	Begonia circumlobata	Yes
Begoniaceae	Begonia	Begonia digyna	Yes
Begoniaceae	Begonia	Begonia edulis
Begoniaceae	Begonia	Begonia fimbristipula	Yes
Begoniaceae	Begonia	Begonia grandis	Yes
Begoniaceae	Begonia	Begonia grandis var. sinensis
Begoniaceae	Begonia	Begonia handelii
Begoniaceae	Begonia	Begonia henryi	Yes
Begoniaceae	Begonia	Begonia labordei	Yes
Begoniaceae	Begonia	Begonia leprosa	Yes
Begoniaceae	Begonia	Begonia limprichtii	Yes
Begoniaceae	Begonia	Begonia longifolia
Begoniaceae	Begonia	Begonia modestiflora
Begoniaceae	Begonia	Begonia palmata
Begoniaceae	Begonia	Begonia palmata var. bowringiana	Yes
Begoniaceae	Begonia	Begonia pedatifida	Yes
Begoniaceae	Begonia	Begonia peltatifolia	Yes
Begoniaceae	Begonia	Begonia rex
Begoniaceae	Begonia	Begonia smithiana	Yes
Begoniaceae	Begonia	Begonia taliensis	Yes
Begoniaceae	Begonia	Begonia wangii	Yes
Begoniaceae	Begonia	Begonia wilsonii	Yes
Lauraceae	Beilschmiedia	Beilschmiedia brevipaniculata	Yes	VU
Lauraceae	Beilschmiedia	Beilschmiedia intermedia	Yes
Iridaceae	Belamcanda	Belamcanda chinensis
Asteraceae	Bellis	Bellis perennis
Cucurbitaceae	Benincasa	Benincasa hispida
Cucurbitaceae	Benincasa	Benincasa hispida var. chieh-qua
Berberidaceae	Berberis	Berberis aggregata	Yes
Berberidaceae	Berberis	Berberis amoena	Yes
Berberidaceae	Berberis	Berberis amurensis
Berberidaceae	Berberis	Berberis anhweiensis	Yes
Berberidaceae	Berberis	Berberis approximata	Yes
Berberidaceae	Berberis	Berberis atrocarpa	Yes
Berberidaceae	Berberis	Berberis bergmanniae	Yes
Berberidaceae	Berberis	Berberis brachypoda	Yes
Berberidaceae	Berberis	Berberis candidula	Yes
Berberidaceae	Berberis	Berberis cavaleriei	Yes
Berberidaceae	Berberis	Berberis chingii	Yes
Berberidaceae	Berberis	Berberis circumserrata	Yes
Berberidaceae	Berberis	Berberis dasystachya	Yes
Berberidaceae	Berberis	Berberis diaphana	Yes
Berberidaceae	Berberis	Berberis dictyoneura	Yes
Berberidaceae	Berberis	Berberis dictyophylla var. epruinosa	Yes
Berberidaceae	Berberis	Berberis dielsiana	Yes
Berberidaceae	Berberis	Berberis dubia	Yes
Berberidaceae	Berberis	Berberis francisci-ferdinandi	Yes
Berberidaceae	Berberis	Berberis gyalaica	Yes
Berberidaceae	Berberis	Berberis hemsleyana	Yes
Berberidaceae	Berberis	Berberis henryana	Yes
Berberidaceae	Berberis	Berberis heteropoda
Berberidaceae	Berberis	Berberis hobsonii	Yes
Berberidaceae	Berberis	Berberis hsuyunensis	Yes
Berberidaceae	Berberis	Berberis humido-umbrosa
Berberidaceae	Berberis	Berberis ignorata
Berberidaceae	Berberis	Berberis iliensis
Berberidaceae	Berberis	Berberis jamesiana	Yes
Berberidaceae	Berberis	Berberis johannis	Yes
Berberidaceae	Berberis	Berberis julianae	Yes
Berberidaceae	Berberis	Berberis kansuensis	Yes
Berberidaceae	Berberis	Berberis kawakamii	Yes	VU
Berberidaceae	Berberis	Berberis lempergiana	Yes
Berberidaceae	Berberis	Berberis muliensis	Yes
Berberidaceae	Berberis	Berberis phanera
Berberidaceae	Berberis	Berberis poiretii
Berberidaceae	Berberis	Berberis polyantha	Yes
Berberidaceae	Berberis	Berberis pruinosa	Yes
Berberidaceae	Berberis	Berberis pubescens	Yes
Berberidaceae	Berberis	Berberis purdomii	Yes
Berberidaceae	Berberis	Berberis reticulata	Yes
Berberidaceae	Berberis	Berberis salicaria	Yes
Berberidaceae	Berberis	Berberis sanguinea	Yes
Berberidaceae	Berberis	Berberis sargentiana	Yes
Berberidaceae	Berberis	Berberis shensiana	Yes
Berberidaceae	Berberis	Berberis sibirica
Berberidaceae	Berberis	Berberis silva-taroucana	Yes
Berberidaceae	Berberis	Berberis soulieana	Yes
Berberidaceae	Berberis	Berberis subacuminata	Yes
Berberidaceae	Berberis	Berberis taronensis	Yes
Berberidaceae	Berberis	Berberis veitchii	Yes
Berberidaceae	Berberis	Berberis vernae	Yes
Berberidaceae	Berberis	Berberis verruculosa	Yes
Berberidaceae	Berberis	Berberis virescens
Berberidaceae	Berberis	Berberis virgetorum	Yes
Berberidaceae	Berberis	Berberis wilsonae
Berberidaceae	Berberis	Berberis xanthophloea
Rhamnaceae	Berchemia	Berchemia edgeworthii
Rhamnaceae	Berchemia	Berchemia flavescens
Rhamnaceae	Berchemia	Berchemia floribunda
Rhamnaceae	Berchemia	Berchemia huana	Yes
Rhamnaceae	Berchemia	Berchemia kulingensis	Yes
Rhamnaceae	Berchemia	Berchemia lineata
Rhamnaceae	Berchemia	Berchemia omeiensis	Yes
Rhamnaceae	Berchemia	Berchemia polyphylla
Rhamnaceae	Berchemia	Berchemia polyphylla var. trichophylla	Yes
Rhamnaceae	Berchemia	Berchemia sinica	Yes
Rhamnaceae	Berchemiella	Berchemiella wilsonii	Yes	EN
Saxifragaceae	Bergenia	Bergenia crassifolia
Saxifragaceae	Bergenia	Bergenia purpurascens
Saxifragaceae	Bergenia	Bergenia scopulosa	Yes	VU
Elatinaceae	Bergia	Bergia serrata
Diapensiaceae	Berneuxia	Berneuxia thibetica	Yes
Chenopodiaceae	Beta	Beta vulgaris
Chenopodiaceae	Beta	Beta vulgaris var. cicla
Lamiaceae	Betonica	Betonica officinalis
Betulaceae	Betula	Betula albosinensis	Yes
Betulaceae	Betula	Betula alnoides
Betulaceae	Betula	Betula austrosinensis	Yes
Betulaceae	Betula	Betula cylindrostachya
Betulaceae	Betula	Betula dahurica
Betulaceae	Betula	Betula ermanii
Betulaceae	Betula	Betula insignis	Yes
Betulaceae	Betula	Betula luminifera	Yes
Betulaceae	Betula	Betula microphylla
Betulaceae	Betula	Betula pendula
Betulaceae	Betula	Betula platyphylla
Betulaceae	Betula	Betula rotundifolia
Betulaceae	Betula	Betula tianschanica
Betulaceae	Betula	Betula utilis
Asteraceae	Bidens	Bidens bipinnata
Asteraceae	Bidens	Bidens biternata
Asteraceae	Bidens	Bidens cernua
Asteraceae	Bidens	Bidens frondosa
Asteraceae	Bidens	Bidens maximovicziana
Asteraceae	Bidens	Bidens parviflora
Asteraceae	Bidens	Bidens pilosa
Asteraceae	Bidens	Bidens pilosa var. radiata
Asteraceae	Bidens	Bidens tripartita
Asteraceae	Bidens	Bidens tripartita var. repens
Geraniaceae	Biebersteinia	Biebersteinia heterostemon	Yes
Asclepiadaceae	Biondia	Biondia chinensis	Yes
Asclepiadaceae	Biondia	Biondia hemsleyana	Yes
Asclepiadaceae	Biondia	Biondia henryi	Yes
Oxalidaceae	Biophytum	Biophytum fruticosum
Oxalidaceae	Biophytum	Biophytum sensitivum
Oxalidaceae	Biophytum	Biophytum umbraculum
Euphorbiaceae	Bischofia	Bischofia javanica
Euphorbiaceae	Bischofia	Bischofia polycarpa	Yes
Bixaceae	Bixa	Bixa orellana
Asteraceae	Blainvillea	Blainvillea acmella
Melastomataceae	Blastus	Blastus apricus
Melastomataceae	Blastus	Blastus apricus var. longiflorus
Melastomataceae	Blastus	Blastus cavaleriei
Melastomataceae	Blastus	Blastus cochinchinensis
Melastomataceae	Blastus	Blastus dunnianus
Melastomataceae	Blastus	Blastus pauciflorus	Yes
Plagiogyriaceae	Blechnum	Blechnum orientale
Orchidaceae	Bletilla	Bletilla formosana		EN	II
Orchidaceae	Bletilla	Bletilla ochracea		EN	II
Orchidaceae	Bletilla	Bletilla striata		EN	II
Convolvulaceae	Blinkworthia	Blinkworthia convolvuloides
Asteraceae	Blumea	Blumea aromatica
Asteraceae	Blumea	Blumea balsamifera
Asteraceae	Blumea	Blumea clarkei
Asteraceae	Blumea	Blumea densiflora
Asteraceae	Blumea	Blumea fistulosa
Asteraceae	Blumea	Blumea formosana	Yes
Asteraceae	Blumea	Blumea hieracifolia
Asteraceae	Blumea	Blumea lacera
Asteraceae	Blumea	Blumea laciniata
Asteraceae	Blumea	Blumea lanceolaria
Asteraceae	Blumea	Blumea martiniana
Asteraceae	Blumea	Blumea megacephala
Asteraceae	Blumea	Blumea mollis
Asteraceae	Blumea	Blumea oblongifolia
Asteraceae	Blumea	Blumea riparia
Asteraceae	Blumea	Blumea sagittata
Asteraceae	Blumea	Blumea sericans
Hydrocharitaceae	Blyxa	Blyxa echinosperma
Gesneriaceae	Boea	Boea clarkeana	Yes
Gesneriaceae	Boea	Boea hygrometrica	Yes
Urticaceae	Boehmeria	Boehmeria clidemioides var. diffusa
Urticaceae	Boehmeria	Boehmeria densiflora
Urticaceae	Boehmeria	Boehmeria densiglomerata	Yes
Urticaceae	Boehmeria	Boehmeria japonica
Urticaceae	Boehmeria	Boehmeria macrophylla
Urticaceae	Boehmeria	Boehmeria macrophylla var. canescens
Urticaceae	Boehmeria	Boehmeria macrophylla var. scabrella
Urticaceae	Boehmeria	Boehmeria nivea
Urticaceae	Boehmeria	Boehmeria nivea var. tenacissima
Urticaceae	Boehmeria	Boehmeria siamensis
Urticaceae	Boehmeria	Boehmeria silvestrii
Urticaceae	Boehmeria	Boehmeria spicata
Urticaceae	Boehmeria	Boehmeria tomentosa
Urticaceae	Boehmeria	Boehmeria tricuspis
Urticaceae	Boehmeria	Boehmeria umbrosa	Yes
Urticaceae	Boehmeria	Boehmeria zollingeriana
Gesneriaceae	Boeica	Boeica porosa
Rutaceae	Boenninghausenia	Boenninghausenia albiflora
Rutaceae	Boenninghausenia	Boenninghausenia sessilicarpa
Nyctaginaceae	Boerhavia	Boerhavia diffusa
Nyctaginaceae	Boerhavia	Boerhavia repens
Bolbitidaceae	Bolbitis	Bolbitis heteroclita
Bolbitidaceae	Bolbitis	Bolbitis subcordata
Cyperaceae	Bolboschoenus	Bolboschoenus yagara
Cucurbitaceae	Bolbostemma	Bolbostemma biglandulosum	Yes	EN
Cucurbitaceae	Bolbostemma	Bolbostemma paniculatum	Yes
Bombacaceae	Bombax	Bombax ceiba
Arecaceae	Borassus	Borassus flabellifer
Rubiaceae	Borreria	Borreria articularis
Rubiaceae	Borreria	Borreria stricta
Orobanchaceae	Boschniakia	Boschniakia himalaica
Orobanchaceae	Boschniakia	Boschniakia rossica		VU
Lamiaceae	Bostrychanthera	Bostrychanthera deflexa	Yes
Boraginaceae	Bothriospermum	Bothriospermum chinense	Yes
Boraginaceae	Bothriospermum	Bothriospermum hispidissimum	Yes
Boraginaceae	Bothriospermum	Bothriospermum kusnezowii	Yes
Boraginaceae	Bothriospermum	Bothriospermum secundum	Yes
Boraginaceae	Bothriospermum	Bothriospermum zeylanicum
Helminthostachyaceae	Botrychium	Botrychium daucifolium
Helminthostachyaceae	Botrychium	Botrychium japonicum
Helminthostachyaceae	Botrychium	Botrychium lanuginosum
Helminthostachyaceae	Botrychium	Botrychium lunaria
Helminthostachyaceae	Botrychium	Botrychium robustum
Helminthostachyaceae	Botrychium	Botrychium strictum
Helminthostachyaceae	Botrychium	Botrychium ternatum
Helminthostachyaceae	Botrychium	Botrychium virginianum
Nyctaginaceae	Bougainvillea	Bougainvillea glabra
Fabaceae	Bowringia	Bowringia callicarpa
Poaceae	Brachiaria	Brachiaria villosa
Orchidaceae	Brachycorythis	Brachycorythis galeandra			II
Asclepiadaceae	Brachystelma	Brachystelma edule		EN
Caryophyllaceae	Brachystemma	Brachystemma calycinum
Rubiaceae	Brachytome	Brachytome wallichii
Blechnaceae	Brainea	Brainea insignis		VU		2
Scrophulariaceae	Brandisia	Brandisia cauliflora	Yes
Scrophulariaceae	Brandisia	Brandisia discolor
Scrophulariaceae	Brandisia	Brandisia hancei	Yes
Scrophulariaceae	Brandisia	Brandisia kwangsiensis	Yes
Scrophulariaceae	Brandisia	Brandisia swinglei	Yes
Cabombaceae	Brasenia	Brasenia schreberi		CR		1
Araliaceae	Brassaiopsis	Brassaiopsis bodinieri
Araliaceae	Brassaiopsis	Brassaiopsis ciliata
Araliaceae	Brassaiopsis	Brassaiopsis fatsioides	Yes
Araliaceae	Brassaiopsis	Brassaiopsis ferruginea	Yes
Araliaceae	Brassaiopsis	Brassaiopsis glomerulata
Araliaceae	Brassaiopsis	Brassaiopsis quercifolia	Yes
Araliaceae	Brassaiopsis	Brassaiopsis tripteris	Yes
Brassicaceae	Brassica	Brassica celerifolia
Brassicaceae	Brassica	Brassica juncea
Brassicaceae	Brassica	Brassica napus var. napobrassica
Brassicaceae	Brassica	Brassica oleracea var. albiflora
Brassicaceae	Brassica	Brassica oleracea var. capitata
Brassicaceae	Brassica	Brassica oleracea var. gongylodes
Brassicaceae	Brassica	Brassica rapa
Brassicaceae	Brassica	Brassica rapa var. chinensis
Brassicaceae	Brassica	Brassica rapa var. glabra
Brassicaceae	Brassica	Brassica rapa var. oleifera
Melastomataceae	Bredia	Bredia esquirolii var. cordata
Melastomataceae	Bredia	Bredia fordii	Yes
Melastomataceae	Bredia	Bredia longiloba	Yes
Melastomataceae	Bredia	Bredia quadrangularis	Yes
Melastomataceae	Bredia	Bredia sessilifolia	Yes
Melastomataceae	Bredia	Bredia sinensis	Yes
Melastomataceae	Bredia	Bredia tuberculata
Bretschneideraceae	Bretschneidera	Bretschneidera sinensis				1
Euphorbiaceae	Breynia	Breynia fruticosa
Euphorbiaceae	Breynia	Breynia retusa
Euphorbiaceae	Breynia	Breynia rostrata
Euphorbiaceae	Breynia	Breynia vitis-idaea
Euphorbiaceae	Bridelia	Bridelia balansae
Euphorbiaceae	Bridelia	Bridelia retusa
Euphorbiaceae	Bridelia	Bridelia stipularis
Euphorbiaceae	Bridelia	Bridelia tomentosa
Gesneriaceae	Briggsia	Briggsia chienii	Yes
Gesneriaceae	Briggsia	Briggsia kurzii
Gesneriaceae	Briggsia	Briggsia longipes	Yes
Gesneriaceae	Briggsia	Briggsia mihieri	Yes
Gesneriaceae	Briggsia	Briggsia rosthornii	Yes
Gesneriaceae	Briggsia	Briggsia speciosa	Yes
Poaceae	Bromus	Bromus japonicus
Moraceae	Broussonetia	Broussonetia kaempferi
Moraceae	Broussonetia	Broussonetia kaempferi var. australis	Yes
Moraceae	Broussonetia	Broussonetia kazinoki
Moraceae	Broussonetia	Broussonetia papyrifera
Simaroubaceae	Brucea	Brucea javanica
Simaroubaceae	Brucea	Brucea mollis
Rhizophoraceae	Bruguiera	Bruguiera gymnorrhiza
Rhizophoraceae	Bruguiera	Bruguiera sexangula
Crassulaceae	Bryophyllum	Bryophyllum pinnatum
Bryaceae	Bryum	Bryum argenteum
Scrophulariaceae	Buchnera	Buchnera cruciata
Santalaceae	Buckleya	Buckleya henryi	Yes
Loganiaceae	Buddleja	Buddleja albiflora	Yes
Loganiaceae	Buddleja	Buddleja alternifolia	Yes
Loganiaceae	Buddleja	Buddleja asiatica
Loganiaceae	Buddleja	Buddleja crispa
Loganiaceae	Buddleja	Buddleja davidii
Loganiaceae	Buddleja	Buddleja delavayi	Yes	VU
Loganiaceae	Buddleja	Buddleja fallowiana	Yes
Loganiaceae	Buddleja	Buddleja forrestii
Loganiaceae	Buddleja	Buddleja lindleyana	Yes
Loganiaceae	Buddleja	Buddleja macrostachya
Loganiaceae	Buddleja	Buddleja myriantha
Loganiaceae	Buddleja	Buddleja officinalis
Loganiaceae	Buddleja	Buddleja paniculata
Orchidaceae	Bulbophyllum	Bulbophyllum affine			II
Orchidaceae	Bulbophyllum	Bulbophyllum ambrosia			II
Orchidaceae	Bulbophyllum	Bulbophyllum amplifolium			II
Orchidaceae	Bulbophyllum	Bulbophyllum andersonii			II
Orchidaceae	Bulbophyllum	Bulbophyllum crassipes			II
Orchidaceae	Bulbophyllum	Bulbophyllum drymoglossum			II
Orchidaceae	Bulbophyllum	Bulbophyllum griffithii			II
Orchidaceae	Bulbophyllum	Bulbophyllum kwangtungense	Yes		II
Orchidaceae	Bulbophyllum	Bulbophyllum levinei			II
Orchidaceae	Bulbophyllum	Bulbophyllum odoratissimum			II
Orchidaceae	Bulbophyllum	Bulbophyllum pectenveneris			II
Orchidaceae	Bulbophyllum	Bulbophyllum reptans			II
Orchidaceae	Bulbophyllum	Bulbophyllum shweliense			II
Cyperaceae	Bulbostylis	Bulbostylis barbata
Cyperaceae	Bulbostylis	Bulbostylis densa
Apiaceae	Bupleurum	Bupleurum angustissimum
Apiaceae	Bupleurum	Bupleurum aureum
Apiaceae	Bupleurum	Bupleurum bicaule
Apiaceae	Bupleurum	Bupleurum boissieuanum	Yes
Apiaceae	Bupleurum	Bupleurum candollei
Apiaceae	Bupleurum	Bupleurum chaishoui	Yes
Apiaceae	Bupleurum	Bupleurum chinense	Yes
Apiaceae	Bupleurum	Bupleurum commelynoideum	Yes
Apiaceae	Bupleurum	Bupleurum commelynoideum var. flaviflorum	Yes
Apiaceae	Bupleurum	Bupleurum condensatum	Yes
Apiaceae	Bupleurum	Bupleurum densiflorum
Apiaceae	Bupleurum	Bupleurum dielsianum	Yes
Apiaceae	Bupleurum	Bupleurum exaltatum
Apiaceae	Bupleurum	Bupleurum hamiltonii
Apiaceae	Bupleurum	Bupleurum komarovianum
Apiaceae	Bupleurum	Bupleurum kweichowense	Yes	EN
Apiaceae	Bupleurum	Bupleurum longicaule
Apiaceae	Bupleurum	Bupleurum longicaule var. franchetii	Yes
Apiaceae	Bupleurum	Bupleurum longicaule var. giraldii	Yes
Apiaceae	Bupleurum	Bupleurum longiradiatum
Apiaceae	Bupleurum	Bupleurum longiradiatum var. breviradiatum
Apiaceae	Bupleurum	Bupleurum malconense	Yes
Apiaceae	Bupleurum	Bupleurum marginatum
Apiaceae	Bupleurum	Bupleurum marginatum var. stenophyllum
Apiaceae	Bupleurum	Bupleurum microcephalum	Yes
Apiaceae	Bupleurum	Bupleurum petiolulatum var. tenerum	Yes
Apiaceae	Bupleurum	Bupleurum pusillum
Apiaceae	Bupleurum	Bupleurum rockii	Yes
Apiaceae	Bupleurum	Bupleurum scorzonerifolium
Apiaceae	Bupleurum	Bupleurum scorzonerifolium fo. pauciflorum		VU
Apiaceae	Bupleurum	Bupleurum sibiricum
Apiaceae	Bupleurum	Bupleurum smithii	Yes
Apiaceae	Bupleurum	Bupleurum smithii var. auriculatum	Yes
Apiaceae	Bupleurum	Bupleurum smithii var. parvifolium	Yes
Apiaceae	Bupleurum	Bupleurum triradiatum
Apiaceae	Bupleurum	Bupleurum wenchuanense	Yes
Apiaceae	Bupleurum	Bupleurum yinchowense	Yes
Apiaceae	Bupleurum	Bupleurum yunnanense	Yes
Burmanniaceae	Burmannia	Burmannia coelestis
Burmanniaceae	Burmannia	Burmannia disticha
Butomaceae	Butomus	Butomus umbellatus
Buxaceae	Buxus	Buxus harlandii	Yes
Buxaceae	Buxus	Buxus henryi	Yes
Buxaceae	Buxus	Buxus latistyla
Buxaceae	Buxus	Buxus megistophylla	Yes
Buxaceae	Buxus	Buxus microphylla subsp. sinica
Buxaceae	Buxus	Buxus microphylla subsp. sinica var. aemulans
Buxaceae	Buxus	Buxus myrica
Buxaceae	Buxus	Buxus rugulosa	Yes
Sterculiaceae	Byttneria	Byttneria grandifolia
Fabaceae	Caesalpinia	Caesalpinia bonduc
Fabaceae	Caesalpinia	Caesalpinia cucullata
Fabaceae	Caesalpinia	Caesalpinia decapetala
Fabaceae	Caesalpinia	Caesalpinia decapetala var. pubescens
Fabaceae	Caesalpinia	Caesalpinia digyna
Fabaceae	Caesalpinia	Caesalpinia magnifoliolata	Yes
Fabaceae	Caesalpinia	Caesalpinia millettii	Yes
Fabaceae	Caesalpinia	Caesalpinia minax
Fabaceae	Caesalpinia	Caesalpinia pulcherrima
Fabaceae	Caesalpinia	Caesalpinia sappan
Fabaceae	Caesalpinia	Caesalpinia vernalis	Yes
Fabaceae	Cajanus	Cajanus cajan
Fabaceae	Cajanus	Cajanus mollis
Fabaceae	Cajanus	Cajanus scarabaeoides
Araceae	Caladium	Caladium bicolor
Lamiaceae	Calamintha	Calamintha debilis
Arecaceae	Calamus	Calamus macrorrhynchus	Yes
Arecaceae	Calamus	Calamus platyacanthoides
Arecaceae	Calamus	Calamus rhabdocladus
Arecaceae	Calamus	Calamus tetradactylus
Orchidaceae	Calanthe	Calanthe alismaefolia			II
Orchidaceae	Calanthe	Calanthe alpina			II
Orchidaceae	Calanthe	Calanthe brevicornu			II
Orchidaceae	Calanthe	Calanthe davidii			II
Orchidaceae	Calanthe	Calanthe delavayi			II
Orchidaceae	Calanthe	Calanthe densiflora			II
Orchidaceae	Calanthe	Calanthe discolor			II
Orchidaceae	Calanthe	Calanthe graciliflora	Yes		II
Orchidaceae	Calanthe	Calanthe hancockii	Yes		II
Orchidaceae	Calanthe	Calanthe mannii			II
Orchidaceae	Calanthe	Calanthe odora			II
Orchidaceae	Calanthe	Calanthe puberula			II
Orchidaceae	Calanthe	Calanthe reflexa			II
Orchidaceae	Calanthe	Calanthe sylvatica			II
Orchidaceae	Calanthe	Calanthe tricarinata			II
Orchidaceae	Calanthe	Calanthe triplicata			II
Orchidaceae	Calanthe	Calanthe whiteana			II
Ranunculaceae	Calathodes	Calathodes oxycarpa	Yes	CR
Ranunculaceae	Calathodes	Calathodes polycarpa	Yes
Gesneriaceae	Calcareoboea	Calcareoboea coccinea
Asteraceae	Calendula	Calendula officinalis
Araceae	Calla	Calla palustris
Fabaceae	Callerya	Callerya bonatiana		VU
Fabaceae	Callerya	Callerya championii	Yes
Fabaceae	Callerya	Callerya cinerea
Fabaceae	Callerya	Callerya cochinchinensis
Fabaceae	Callerya	Callerya dielsiana var. herterocarpa
Fabaceae	Callerya	Callerya fordii
Fabaceae	Callerya	Callerya nitida	Yes
Fabaceae	Callerya	Callerya nitida var. hirsutissima	Yes
Fabaceae	Callerya	Callerya pachyloba
Fabaceae	Callerya	Callerya reticulata
Fabaceae	Callerya	Callerya speciosa		VU
Fabaceae	Calliandra	Calliandra haematocephala
Ranunculaceae	Callianthemum	Callianthemum alatavicum
Ranunculaceae	Callianthemum	Callianthemum taipaicum	Yes	EN
Verbenaceae	Callicarpa	Callicarpa arborea
Verbenaceae	Callicarpa	Callicarpa bodinieri
Verbenaceae	Callicarpa	Callicarpa bodinieri var. iteophylla	Yes
Verbenaceae	Callicarpa	Callicarpa bodinieri var. rosthornii	Yes
Verbenaceae	Callicarpa	Callicarpa brevipes
Verbenaceae	Callicarpa	Callicarpa candicans
Verbenaceae	Callicarpa	Callicarpa cathayana	Yes
Verbenaceae	Callicarpa	Callicarpa dichotoma
Verbenaceae	Callicarpa	Callicarpa formosana
Verbenaceae	Callicarpa	Callicarpa giraldii	Yes
Verbenaceae	Callicarpa	Callicarpa giraldii var. subcanescens	Yes
Verbenaceae	Callicarpa	Callicarpa integerrima var. chinensis	Yes
Verbenaceae	Callicarpa	Callicarpa japonica
Verbenaceae	Callicarpa	Callicarpa kochiana
Verbenaceae	Callicarpa	Callicarpa kwangtungensis	Yes
Verbenaceae	Callicarpa	Callicarpa lingii	Yes
Verbenaceae	Callicarpa	Callicarpa loboapiculata	Yes
Verbenaceae	Callicarpa	Callicarpa longifolia
Verbenaceae	Callicarpa	Callicarpa longifolia var. floccosa
Verbenaceae	Callicarpa	Callicarpa longissima
Verbenaceae	Callicarpa	Callicarpa macrophylla
Verbenaceae	Callicarpa	Callicarpa membranacea	Yes
Verbenaceae	Callicarpa	Callicarpa nudiflora
Verbenaceae	Callicarpa	Callicarpa pedunculata
Verbenaceae	Callicarpa	Callicarpa peichieniana	Yes
Verbenaceae	Callicarpa	Callicarpa pilosissima	Yes
Verbenaceae	Callicarpa	Callicarpa rubella
Verbenaceae	Callicarpa	Callicarpa yunnanensis		VU
Polygonaceae	Calligonum	Calligonum leucocladum
Polygonaceae	Calligonum	Calligonum mongolicum
Myrtaceae	Callistemon	Callistemon rigidus
Asteraceae	Callistephus	Callistephus chinensis
Callitrichaceae	Callitriche	Callitriche palustris
Clusiaceae	Calophyllum	Calophyllum inophyllum
Clusiaceae	Calophyllum	Calophyllum membranaceum		VU
Asclepiadaceae	Calotropis	Calotropis gigantea
Asclepiadaceae	Calotropis	Calotropis procera
Ranunculaceae	Caltha	Caltha natans		VU
Ranunculaceae	Caltha	Caltha palustris
Ranunculaceae	Caltha	Caltha palustris var. barthei
Ranunculaceae	Caltha	Caltha palustris var. membranacea
Ranunculaceae	Caltha	Caltha palustris var. sibirica
Ranunculaceae	Caltha	Caltha scaposa
Calycanthaceae	Calycanthus	Calycanthus chinensis	Yes	EN
Convolvulaceae	Calystegia	Calystegia hederacea
Convolvulaceae	Calystegia	Calystegia pellita
Convolvulaceae	Calystegia	Calystegia sepium
Convolvulaceae	Calystegia	Calystegia silvatica subsp. orientalis	Yes
Convolvulaceae	Calystegia	Calystegia soldanella
Asteraceae	Camchaya	Camchaya loloana
Theaceae	Camellia	Camellia caudata
Theaceae	Camellia	Camellia chekiangoleosa	Yes
Theaceae	Camellia	Camellia costei	Yes
Theaceae	Camellia	Camellia cuspidata	Yes
Theaceae	Camellia	Camellia euphlebia		VU
Theaceae	Camellia	Camellia fraterna	Yes
Theaceae	Camellia	Camellia gymnogyna	Yes
Theaceae	Camellia	Camellia japonica
Theaceae	Camellia	Camellia kissi
Theaceae	Camellia	Camellia longipedicellata	Yes	EN
Theaceae	Camellia	Camellia oleifera
Theaceae	Camellia	Camellia petelotii		VU
Theaceae	Camellia	Camellia petelotii var. microcarpa	Yes	EN
Theaceae	Camellia	Camellia pitardii	Yes
Theaceae	Camellia	Camellia reticulata	Yes	VU
Theaceae	Camellia	Camellia saluenensis	Yes
Theaceae	Camellia	Camellia sinensis
Theaceae	Camellia	Camellia sinensis var. assamica		VU
Theaceae	Camellia	Camellia sinensis var. pubilimba	Yes
Theaceae	Camellia	Camellia trichoclada	Yes
Campanulaceae	Campanula	Campanula colorata
Campanulaceae	Campanula	Campanula crenulata	Yes
Campanulaceae	Campanula	Campanula glomerata
Campanulaceae	Campanula	Campanula glomerata subsp. cephalotes
Campanulaceae	Campanula	Campanula punctata
Campanulaceae	Campanumoea	Campanumoea javanica
Campanulaceae	Campanumoea	Campanumoea javanica subsp. japonica
Chenopodiaceae	Camphorosma	Camphorosma monspeliaca
Bignoniaceae	Campsis	Campsis grandiflora
Aspleniaceae	Camptosorus	Camptosorus sibiricus
Nyssaceae	Camptotheca	Camptotheca acuminata	Yes			2
Liliaceae	Campylandra	Campylandra chinensis	Yes
Liliaceae	Campylandra	Campylandra delavayi	Yes
Liliaceae	Campylandra	Campylandra ensifolia	Yes	VU
Liliaceae	Campylandra	Campylandra fimbriata
Liliaceae	Campylandra	Campylandra liangshanensis	Yes	VU
Liliaceae	Campylandra	Campylandra tui	Yes
Liliaceae	Campylandra	Campylandra wattii
Fabaceae	Campylotropis	Campylotropis delavayi	Yes
Fabaceae	Campylotropis	Campylotropis harmsii		VU
Fabaceae	Campylotropis	Campylotropis hirtella
Fabaceae	Campylotropis	Campylotropis macrocarpa
Fabaceae	Campylotropis	Campylotropis pinetorum subsp. velutina	Yes
Fabaceae	Campylotropis	Campylotropis polyantha	Yes
Fabaceae	Campylotropis	Campylotropis trigonoclada	Yes
Fabaceae	Campylotropis	Campylotropis trigonoclada var. bonatiana	Yes
Fabaceae	Campylotropis	Campylotropis yunnanensis	Yes
Annonaceae	Cananga	Cananga odorata
Burseraceae	Canarium	Canarium album
Burseraceae	Canarium	Canarium bengalense
Burseraceae	Canarium	Canarium parvum		EN
Burseraceae	Canarium	Canarium pimela
Burseraceae	Canarium	Canarium strictum
Burseraceae	Canarium	Canarium subulatum		VU
Burseraceae	Canarium	Canarium tonkinense
Fabaceae	Canavalia	Canavalia ensiformis
Asteraceae	Cancrinia	Cancrinia discoidea
Asteraceae	Cancrinia	Cancrinia lasiocarpa
Asteraceae	Cancrinia	Cancrinia maximowiczii
Cannaceae	Canna	Canna flaccida
Cannaceae	Canna	Canna generalis
Cannaceae	Canna	Canna indica
Cannabaceae	Cannabis	Cannabis sativa
Gentianaceae	Canscora	Canscora andrographioides
Gentianaceae	Canscora	Canscora lucidissima	Yes
Rubiaceae	Canthium	Canthium dicoccum
Rubiaceae	Canthium	Canthium horridum
Rubiaceae	Canthium	Canthium simile
Capparaceae	Capparis	Capparis acutifolia
Capparaceae	Capparis	Capparis cantoniensis
Capparaceae	Capparis	Capparis chingiana	Yes
Capparaceae	Capparis	Capparis himalayensis
Capparaceae	Capparis	Capparis masaikai	Yes	VU
Capparaceae	Capparis	Capparis membranifolia
Capparaceae	Capparis	Capparis micracantha
Capparaceae	Capparis	Capparis pubiflora
Capparaceae	Capparis	Capparis sepiaria
Capparaceae	Capparis	Capparis subsessilis		EN
Capparaceae	Capparis	Capparis urophylla
Capparaceae	Capparis	Capparis versicolor
Brassicaceae	Capsella	Capsella bursa-pastoris
Solanaceae	Capsicum	Capsicum annuum
Fabaceae	Caragana	Caragana acanthophylla
Fabaceae	Caragana	Caragana arborescens
Fabaceae	Caragana	Caragana brevifolia
Fabaceae	Caragana	Caragana camillischneideri
Fabaceae	Caragana	Caragana dasyphylla	Yes
Fabaceae	Caragana	Caragana davazamcii
Fabaceae	Caragana	Caragana franchetiana	Yes
Fabaceae	Caragana	Caragana frutex
Fabaceae	Caragana	Caragana jubata
Fabaceae	Caragana	Caragana korshinskii
Fabaceae	Caragana	Caragana leucophloea
Fabaceae	Caragana	Caragana leucospina
Fabaceae	Caragana	Caragana microphylla
Fabaceae	Caragana	Caragana pleiophylla
Fabaceae	Caragana	Caragana polourensis	Yes
Fabaceae	Caragana	Caragana pruinosa
Fabaceae	Caragana	Caragana pygmaea
Fabaceae	Caragana	Caragana roborovskyi	Yes
Fabaceae	Caragana	Caragana rosea	Yes
Fabaceae	Caragana	Caragana sinica
Fabaceae	Caragana	Caragana spinosa
Fabaceae	Caragana	Caragana stenophylla
Fabaceae	Caragana	Caragana tangutica	Yes
Fabaceae	Caragana	Caragana tibetica
Fabaceae	Caragana	Caragana turfanensis	Yes
Rhizophoraceae	Carallia	Carallia brachiata
Rhizophoraceae	Carallia	Carallia pectinifolia	Yes
Brassicaceae	Cardamine	Cardamine flexuosa
Brassicaceae	Cardamine	Cardamine hirsuta
Brassicaceae	Cardamine	Cardamine impatiens
Brassicaceae	Cardamine	Cardamine leucantha
Brassicaceae	Cardamine	Cardamine lyrata
Brassicaceae	Cardamine	Cardamine macrophylla
Brassicaceae	Cardamine	Cardamine pratensis
Brassicaceae	Cardamine	Cardamine prorepens
Brassicaceae	Cardamine	Cardamine scaposa	Yes
Brassicaceae	Cardamine	Cardamine tangutorum	Yes
Brassicaceae	Cardamine	Cardamine trifoliolata
Saxifragaceae	Cardiandra	Cardiandra moellendorffi
Saxifragaceae	Cardiandra	Cardiandra moellendorffii
Liliaceae	Cardiocrinum	Cardiocrinum cathayanum	Yes
Liliaceae	Cardiocrinum	Cardiocrinum giganteum
Icacinaceae	Cardiopteris	Cardiopteris quinqueloba
Sapindaceae	Cardiospermum	Cardiospermum halicacabum
Asteraceae	Carduus	Carduus acanthoides
Asteraceae	Carduus	Carduus crispus
Asteraceae	Carduus	Carduus nutans
Cyperaceae	Carex	Carex alta
Cyperaceae	Carex	Carex baccans
Cyperaceae	Carex	Carex breviculmis
Cyperaceae	Carex	Carex brownii
Cyperaceae	Carex	Carex brunnea
Cyperaceae	Carex	Carex chinensis	Yes
Cyperaceae	Carex	Carex chungii	Yes
Cyperaceae	Carex	Carex cruciata
Cyperaceae	Carex	Carex davidii	Yes
Cyperaceae	Carex	Carex densefimbriata
Cyperaceae	Carex	Carex doniana
Cyperaceae	Carex	Carex duriuscula subsp. rigescens
Cyperaceae	Carex	Carex finitima
Cyperaceae	Carex	Carex gibba
Cyperaceae	Carex	Carex hancockiana
Cyperaceae	Carex	Carex heterostachya
Cyperaceae	Carex	Carex kobomugi
Cyperaceae	Carex	Carex lanceolata
Cyperaceae	Carex	Carex ligulata
Cyperaceae	Carex	Carex maubertiana
Cyperaceae	Carex	Carex moupinensis	Yes
Cyperaceae	Carex	Carex nemostachys
Cyperaceae	Carex	Carex neurocarpa
Cyperaceae	Carex	Carex nubigena
Cyperaceae	Carex	Carex phacota
Cyperaceae	Carex	Carex rubro-brunnea var. taliensis
Cyperaceae	Carex	Carex scaposa
Cyperaceae	Carex	Carex sclerocarpa	Yes
Cyperaceae	Carex	Carex siderosticta
Cyperaceae	Carex	Carex sociata
Cyperaceae	Carex	Carex tangiana	Yes
Cyperaceae	Carex	Carex tristachya
Caricaceae	Carica	Carica papaya
Apocynaceae	Carissa	Carissa spinarum
Apiaceae	Carlesia	Carlesia sinensis
Boraginaceae	Carmona	Carmona microphylla
Asteraceae	Carpesium	Carpesium abrotanoides
Asteraceae	Carpesium	Carpesium cernuum
Asteraceae	Carpesium	Carpesium divaricatum
Asteraceae	Carpesium	Carpesium faberi
Asteraceae	Carpesium	Carpesium lipskyi	Yes
Asteraceae	Carpesium	Carpesium longifolium	Yes
Asteraceae	Carpesium	Carpesium macrocephalum
Asteraceae	Carpesium	Carpesium nepalense
Asteraceae	Carpesium	Carpesium nepalense var. lanatum
Asteraceae	Carpesium	Carpesium szechuanense	Yes
Asteraceae	Carpesium	Carpesium trachelifolium
Asteraceae	Carpesium	Carpesium triste
Betulaceae	Carpinus	Carpinus cordata
Betulaceae	Carpinus	Carpinus cordata var. chinensis	Yes
Betulaceae	Carpinus	Carpinus fangiana	Yes
Betulaceae	Carpinus	Carpinus fargesiana	Yes
Betulaceae	Carpinus	Carpinus monbeigiana	Yes
Betulaceae	Carpinus	Carpinus polyneura	Yes
Betulaceae	Carpinus	Carpinus pubescens	Yes
Betulaceae	Carpinus	Carpinus turczaninowii	Yes
Flacourtiaceae	Carrierea	Carrierea calycina	Yes
Asteraceae	Carthamus	Carthamus tinctorius
Apiaceae	Carum	Carum buriaticum
Apiaceae	Carum	Carum carvi
Juglandaceae	Carya	Carya cathayensis	Yes	VU
Juglandaceae	Carya	Carya illinoinensis
Verbenaceae	Caryopteris	Caryopteris aureoglandulosa	Yes
Verbenaceae	Caryopteris	Caryopteris divaricata
Verbenaceae	Caryopteris	Caryopteris forrestii	Yes
Verbenaceae	Caryopteris	Caryopteris forrestii var. minor	Yes
Verbenaceae	Caryopteris	Caryopteris incana
Verbenaceae	Caryopteris	Caryopteris mongholica
Verbenaceae	Caryopteris	Caryopteris nepetifolia	Yes
Verbenaceae	Caryopteris	Caryopteris paniculata
Verbenaceae	Caryopteris	Caryopteris siccanea
Verbenaceae	Caryopteris	Caryopteris tangutica	Yes
Verbenaceae	Caryopteris	Caryopteris terniflora	Yes
Verbenaceae	Caryopteris	Caryopteris trichosphaera	Yes
Arecaceae	Caryota	Caryota mitis
Arecaceae	Caryota	Caryota monostachya
Arecaceae	Caryota	Caryota ochlandra
Flacourtiaceae	Casearia	Casearia glomerata
Fabaceae	Cassia	Cassia agnes
Fabaceae	Cassia	Cassia fistula
Fabaceae	Cassia	Cassia floribunda
Fabaceae	Cassia	Cassia javanica
Ericaceae	Cassiope	Cassiope fastigiata
Ericaceae	Cassiope	Cassiope selaginoides
Lauraceae	Cassytha	Cassytha filiformis
Fagaceae	Castanea	Castanea henryi	Yes
Fagaceae	Castanea	Castanea mollissima
[truncated: 7,759 more rows]

## Sheet: Table S3.3
Table S3.3 The species richness of each grid cell and the integrated hotspots of the top 5% richness algorithm
Note: The ratio of the five groups in each grid is the proportion of their species number to the total number of their corresponding groups.
Grid_ID	Aggregate species		Species endemic to China		Threatened species		CITES listed species		National protected species		Sum of the five ratios	Order	Integrated hotspots of the "top 5% richness algorithm"
	Species number	Ratio	Species number	Ratio	Species number	Ratio	Species number	Ratio	Species number	Ratio
349	2793	0.286285	621	0.19376	68	0.109677	78	0.226744	26	0.342105	1.15857	1	Yes
901	2269	0.232575	796	0.248362	73	0.117742	76	0.22093	16	0.210526	1.03014	2	Yes
391	2227	0.22827	606	0.18908	58	0.0935484	75	0.218023	20	0.263158	0.992079	3	Yes
344	2156	0.220992	505	0.157566	55	0.0887097	62	0.180233	24	0.315789	0.96329	4	Yes
536	2091	0.21433	639	0.199376	42	0.0677419	73	0.212209	17	0.223684	0.917341	5	Yes
820	1941	0.198954	681	0.21248	64	0.103226	66	0.19186	15	0.197368	0.90389	6	Yes
148	1856	0.190242	383	0.119501	78	0.125806	86	0.25	16	0.210526	0.896075	7	Yes
899	2002	0.205207	733	0.228705	67	0.108065	80	0.232558	9	0.118421	0.892956	8	Yes
584	1735	0.177839	419	0.130733	59	0.0951613	97	0.281977	14	0.184211	0.869921	9	Yes
467	1901	0.194854	660	0.205928	55	0.0887097	81	0.235465	9	0.118421	0.843379	10	Yes
251	1857	0.190344	432	0.134789	48	0.0774194	69	0.200581	17	0.223684	0.826819	11	Yes
342	1715	0.175789	461	0.143838	51	0.0822581	75	0.218023	15	0.197368	0.817277	12	Yes
303	1815	0.186039	490	0.152886	45	0.0725806	76	0.22093	13	0.171053	0.803489	13	Yes
902	1643	0.168409	520	0.162246	56	0.0903226	59	0.171512	15	0.197368	0.789858	14	Yes
828	2073	0.212485	716	0.223401	49	0.0790323	40	0.116279	12	0.157895	0.789092	15	Yes
70	1925	0.197314	219	0.0683307	83	0.133871	77	0.223837	12	0.157895	0.781248	16	Yes
657	1819	0.186449	538	0.167863	50	0.0806452	73	0.212209	10	0.131579	0.778745	17	Yes
439	1689	0.173124	531	0.165679	42	0.0677419	45	0.130814	18	0.236842	0.774201	18	Yes
985	1862	0.190857	672	0.209672	52	0.083871	49	0.142442	11	0.144737	0.771579	19	Yes
106	1840	0.188602	266	0.0829953	79	0.127419	82	0.238372	10	0.131579	0.768968	20	Yes
926	1750	0.179377	442	0.13791	37	0.0596774	41	0.119186	20	0.263158	0.759308	21	Yes
392	1659	0.170049	484	0.151014	40	0.0645161	53	0.15407	16	0.210526	0.750175	22	Yes
371	1928	0.197622	538	0.167863	55	0.0887097	74	0.215116	6	0.0789474	0.748258	23	Yes
350	1754	0.179787	447	0.13947	40	0.0645161	57	0.165698	13	0.171053	0.720523	24	Yes
390	1485	0.152214	409	0.127613	39	0.0629032	48	0.139535	18	0.236842	0.719107	25	Yes
150	1799	0.184399	393	0.122621	58	0.0935484	73	0.212209	8	0.105263	0.718041	26	Yes
204	1554	0.159287	327	0.102028	45	0.0725806	64	0.186047	15	0.197368	0.71731	27	Yes
1177	1789	0.183374	639	0.199376	34	0.0548387	28	0.0813953	15	0.197368	0.716353	28	Yes
334	1631	0.167179	449	0.140094	43	0.0693548	74	0.215116	8	0.105263	0.697007	29	Yes
76	1789	0.183374	290	0.0904836	67	0.108065	61	0.177326	8	0.105263	0.664511	30	Yes
329	1688	0.173022	459	0.143214	34	0.0548387	51	0.148256	11	0.144737	0.664067	31	Yes
586	1445	0.148114	548	0.170983	44	0.0709677	61	0.177326	7	0.0921053	0.659495	32	Yes
518	1388	0.142271	452	0.14103	37	0.0596774	68	0.197674	8	0.105263	0.645916	33	Yes
146	1494	0.153137	279	0.0870515	55	0.0887097	67	0.194767	9	0.118421	0.642086	34	Yes
667	1411	0.144629	474	0.147894	45	0.0725806	44	0.127907	11	0.144737	0.637747	35	Yes
1178	1516	0.155392	548	0.170983	32	0.0516129	29	0.0843023	13	0.171053	0.633342	36	Yes
913	1412	0.144731	481	0.150078	30	0.0483871	25	0.0726744	16	0.210526	0.626397	37	Yes
2126	870	0.0891759	288	0.0898596	44	0.0709677	110	0.319767	4	0.0526316	0.622402	38	Yes
1265	1504	0.154162	548	0.170983	34	0.0548387	37	0.107558	10	0.131579	0.61912	39	Yes
297	1528	0.156622	328	0.10234	33	0.0532258	40	0.116279	14	0.184211	0.612677	40	Yes
287	1587	0.162669	336	0.104836	48	0.0774194	60	0.174419	7	0.0921053	0.611449	41	Yes
834	1175	0.120439	367	0.114509	32	0.0516129	43	0.125	15	0.197368	0.608929	42	Yes
244	1502	0.153957	334	0.104212	45	0.0725806	54	0.156977	9	0.118421	0.606147	43	Yes
341	1337	0.137044	369	0.115133	34	0.0548387	53	0.15407	11	0.144737	0.605822	44	Yes
278	1542	0.158057	309	0.0964119	44	0.0709677	65	0.188953	6	0.0789474	0.593337	45	Yes
165	1613	0.165334	189	0.0589704	42	0.0677419	48	0.139535	12	0.157895	0.589476	46	Yes
1606	1434	0.146986	483	0.150702	29	0.0467742	33	0.0959302	11	0.144737	0.58513	47	Yes
915	1419	0.145449	494	0.154134	28	0.0451613	23	0.0668605	13	0.171053	0.582658	48	Yes
604	1458	0.149446	492	0.15351	32	0.0516129	36	0.104651	9	0.118421	0.577642	49	Yes
48	1649	0.169024	149	0.0464899	63	0.101613	53	0.15407	8	0.105263	0.57646	50	Yes
520	1269	0.130074	484	0.151014	41	0.066129	51	0.148256	6	0.0789474	0.57442	51	Yes
440	1192	0.122181	341	0.106396	18	0.0290323	36	0.104651	16	0.210526	0.572787	52	Yes
983	1358	0.139196	514	0.160374	29	0.0467742	46	0.133721	6	0.0789474	0.559013	53	Yes
258	1329	0.136224	248	0.0773791	28	0.0451613	43	0.125	13	0.171053	0.554817	54	Yes
111	1300	0.133251	209	0.0652106	52	0.083871	48	0.139535	10	0.131579	0.553447	55	Yes
997	1220	0.125051	441	0.137598	29	0.0467742	16	0.0465116	15	0.197368	0.553303	56	Yes
984	1307	0.133969	523	0.163183	30	0.0483871	34	0.0988372	8	0.105263	0.549639	57	Yes
301	1281	0.131304	336	0.104836	33	0.0532258	35	0.101744	12	0.157895	0.549005	58	Yes
147	1338	0.137146	272	0.0848674	48	0.0774194	54	0.156977	7	0.0921053	0.548515	59	Yes
589	1266	0.129766	499	0.155694	35	0.0564516	47	0.136628	5	0.0657895	0.54433	60	Yes
302	1335	0.136839	361	0.112637	27	0.0435484	32	0.0930233	12	0.157895	0.543942	61	Yes
12	1254	0.128536	149	0.0464899	52	0.083871	46	0.133721	11	0.144737	0.537355	62	Yes
1018	1370	0.140426	386	0.120437	32	0.0516129	28	0.0813953	10	0.131579	0.52545	63	Yes
339	1105	0.113264	286	0.0892356	30	0.0483871	48	0.139535	10	0.131579	0.522	64	Yes
114	1316	0.134891	176	0.0549142	47	0.0758065	42	0.122093	10	0.131579	0.519284	65	Yes
290	1247	0.127819	322	0.100468	29	0.0467742	43	0.125	9	0.118421	0.518482	66	Yes
1350	1200	0.123001	435	0.135725	25	0.0403226	30	0.0872093	10	0.131579	0.517837	67	Yes
2318	1277	0.130894	446	0.139158	23	0.0370968	33	0.0959302	8	0.105263	0.508342	68	Yes
743	1189	0.121874	399	0.124493	33	0.0532258	35	0.101744	8	0.105263	0.5066	69	Yes
1176	1406	0.144116	558	0.174103	28	0.0451613	22	0.0639535	6	0.0789474	0.506282	70	Yes
1261	1393	0.142784	503	0.156942	25	0.0403226	19	0.0552326	8	0.105263	0.500545	71	Yes
1369	1269	0.130074	258	0.0804992	22	0.0354839	24	0.0697674	14	0.184211	0.500035	72	Yes
393	1093	0.112034	332	0.103588	27	0.0435484	32	0.0930233	11	0.144737	0.49693	73	Yes
291	1291	0.132329	262	0.0817473	30	0.0483871	51	0.148256	6	0.0789474	0.489666	74	Yes
151	1105	0.113264	228	0.0711388	44	0.0709677	53	0.15407	6	0.0789474	0.488387	75	Yes
8	1407	0.144219	148	0.0461778	50	0.0806452	52	0.151163	5	0.0657895	0.487994	76	Yes
914	1247	0.127819	425	0.132605	25	0.0403226	19	0.0552326	10	0.131579	0.487558	77	Yes
585	946	0.096966	298	0.0929797	25	0.0403226	52	0.151163	8	0.105263	0.486694	78	Yes
466	1043	0.106909	415	0.129485	38	0.0612903	46	0.133721	4	0.0526316	0.484037	79	Yes
46	974	0.099836	88	0.0274571	46	0.0741935	69	0.200581	6	0.0789474	0.481015	80	Yes
1075	1173	0.120234	374	0.116693	26	0.0419355	24	0.0697674	10	0.131579	0.480208	81	Yes
545	1216	0.124641	319	0.099532	17	0.0274194	19	0.0552326	13	0.171053	0.477878	82	Yes
47	1263	0.129459	99	0.0308892	54	0.0870968	45	0.130814	7	0.0921053	0.470364	83	Yes
998	1141	0.116954	425	0.132605	26	0.0419355	11	0.0319767	11	0.144737	0.468208	84	Yes
927	1015	0.104039	257	0.0801872	23	0.0370968	21	0.0610465	14	0.184211	0.46658	85	Yes
843	1088	0.111521	323	0.10078	24	0.0387097	19	0.0552326	12	0.157895	0.464138	86	Yes
495	1123	0.115109	292	0.0911076	15	0.0241935	26	0.0755814	12	0.157895	0.463886	87	Yes
105	1088	0.111521	148	0.0461778	46	0.0741935	39	0.113372	9	0.118421	0.463686	88	Yes
1515	1133	0.116134	373	0.116381	24	0.0387097	25	0.0726744	9	0.118421	0.462319	89	Yes
305	1061	0.108754	239	0.074571	20	0.0322581	35	0.101744	11	0.144737	0.462064	90	Yes
368	1136	0.116441	205	0.0639626	24	0.0387097	46	0.133721	8	0.105263	0.458097	91	Yes
1020	1014	0.103936	225	0.0702028	22	0.0354839	13	0.0377907	16	0.210526	0.45794	92	Yes
499	1080	0.110701	197	0.0614665	26	0.0419355	15	0.0436047	15	0.197368	0.455076	93	Yes
13	1119	0.114699	90	0.0280811	44	0.0709677	51	0.148256	7	0.0921053	0.454109	94	Yes
167	1178	0.120746	204	0.0636505	26	0.0419355	51	0.148256	6	0.0789474	0.453535	95	Yes
1690	1252	0.128331	411	0.128237	20	0.0322581	27	0.0784884	6	0.0789474	0.446262	96	Yes
623	942	0.096556	268	0.0836193	20	0.0322581	30	0.0872093	11	0.144737	0.44438	97	Yes
446	1032	0.105781	268	0.0836193	20	0.0322581	22	0.0639535	12	0.157895	0.443507	98	Yes
164	1352	0.138581	206	0.0642746	27	0.0435484	27	0.0784884	9	0.118421	0.443314	99	Yes
77	1253	0.128434	179	0.0558502	46	0.0741935	36	0.104651	6	0.0789474	0.442076	100	Yes
844	956	0.097991	280	0.0873635	22	0.0354839	21	0.0610465	12	0.157895	0.43978	101	Yes
1164	1117	0.114494	408	0.127301	24	0.0387097	23	0.0668605	7	0.0921053	0.43947	102	Yes
1001	1036	0.106191	376	0.117317	17	0.0274194	15	0.0436047	11	0.144737	0.439269	103	Yes
1161	968	0.099221	365	0.113885	24	0.0387097	37	0.107558	6	0.0789474	0.438321	104	Yes
1073	1074	0.110086	436	0.136037	21	0.033871	22	0.0639535	7	0.0921053	0.436053	105	Yes
447	1006	0.103116	272	0.0848674	19	0.0306452	25	0.0726744	11	0.144737	0.43604	106	Yes
325	1107	0.113469	232	0.0723869	43	0.0693548	39	0.113372	5	0.0657895	0.434372	107	Yes
161	1205	0.123514	189	0.0589704	25	0.0403226	36	0.104651	8	0.105263	0.432721	108	Yes
197	1196	0.122591	174	0.0542902	34	0.0548387	28	0.0813953	9	0.118421	0.431537	109	Yes
666	1051	0.107729	368	0.114821	29	0.0467742	24	0.0697674	7	0.0921053	0.431196	110	Yes
548	1088	0.111521	297	0.0926677	20	0.0322581	17	0.0494186	11	0.144737	0.430602	111	Yes
232	1116	0.114391	201	0.0627145	29	0.0467742	43	0.125	6	0.0789474	0.427827	112	Yes
1691	1280	0.131201	417	0.130109	13	0.0209677	22	0.0639535	6	0.0789474	0.425179	113	Yes
583	993	0.101784	191	0.0595944	32	0.0516129	50	0.145349	5	0.0657895	0.424129	114	Yes
1522	1147	0.117569	408	0.127301	14	0.0225806	21	0.0610465	7	0.0921053	0.420602	115	Yes
37	1050	0.107626	77	0.024025	50	0.0806452	58	0.168605	3	0.0394737	0.420375	116	Yes
1427	1025	0.105064	408	0.127301	15	0.0241935	29	0.0843023	6	0.0789474	0.419808	117	Yes
750	1209	0.123924	415	0.129485	21	0.033871	18	0.0523256	6	0.0789474	0.418553	118	Yes
1251	936	0.095941	377	0.117629	29	0.0467742	36	0.104651	4	0.0526316	0.417627	119	Yes
1248	919	0.0941984	361	0.112637	19	0.0306452	34	0.0988372	6	0.0789474	0.415265	120	Yes
464	1030	0.105576	208	0.0648986	29	0.0467742	50	0.145349	4	0.0526316	0.415229	121	Yes
603	1081	0.110804	362	0.112949	21	0.033871	26	0.0755814	6	0.0789474	0.412152	122	Yes
1016	1000	0.102501	283	0.0882995	18	0.0290323	16	0.0465116	11	0.144737	0.411081	123	Yes
85	935	0.0958385	188	0.0586583	22	0.0354839	53	0.15407	5	0.0657895	0.40984	124	Yes
1163	949	0.0972735	377	0.117629	21	0.033871	37	0.107558	4	0.0526316	0.408963	125	Yes
900	990	0.101476	341	0.106396	25	0.0403226	28	0.0813953	6	0.0789474	0.408538	126	Yes
1096	1045	0.107114	245	0.0764431	19	0.0306452	17	0.0494186	11	0.144737	0.408357	127	Yes
306	1009	0.103424	249	0.0776911	21	0.033871	30	0.0872093	8	0.105263	0.407458	128	Yes
1262	1018	0.104346	385	0.120125	21	0.033871	19	0.0552326	7	0.0921053	0.40568	129	Yes
539	930	0.095326	260	0.0811232	20	0.0322581	27	0.0784884	9	0.118421	0.405617	130	Yes
898	854	0.0875359	352	0.109828	27	0.0435484	43	0.125	3	0.0394737	0.405386	131	Yes
434	928	0.095121	305	0.0951638	23	0.0370968	28	0.0813953	7	0.0921053	0.400882	132	Yes
328	1002	0.102706	295	0.0920437	25	0.0403226	34	0.0988372	5	0.0657895	0.399699	133	Yes
1264	929	0.0952235	369	0.115133	20	0.0322581	21	0.0610465	7	0.0921053	0.395766	134	Yes
200	977	0.100144	222	0.0692668	30	0.0483871	38	0.110465	5	0.0657895	0.394052	135	Yes
156	1024	0.104961	189	0.0589704	26	0.0419355	42	0.122093	5	0.0657895	0.393749	136	Yes
1175	1251	0.128229	460	0.143526	20	0.0322581	17	0.0494186	3	0.0394737	0.392905	137	Yes
472	835	0.0855884	295	0.0920437	30	0.0483871	25	0.0726744	7	0.0921053	0.390799	138	Yes
274	1088	0.111521	170	0.0530421	28	0.0451613	44	0.127907	4	0.0526316	0.390263	139	Yes
388	707	0.0724682	218	0.0680187	15	0.0241935	17	0.0494186	13	0.171053	0.385152	140	Yes
352	1021	0.104654	250	0.0780031	17	0.0274194	24	0.0697674	8	0.105263	0.385107	141	Yes
333	892	0.0914309	227	0.0708268	21	0.033871	42	0.122093	5	0.0657895	0.384011	142	Yes
418	843	0.0864084	280	0.0873635	15	0.0241935	32	0.0930233	7	0.0921053	0.383094	143	Yes
17	903	0.0925584	84	0.026209	32	0.0516129	32	0.0930233	9	0.118421	0.381825	144	Yes
1608	1024	0.104961	356	0.111076	14	0.0225806	22	0.0639535	6	0.0789474	0.381519	145	Yes
931	981	0.100554	251	0.0783151	15	0.0241935	11	0.0319767	11	0.144737	0.379776	146	Yes
1429	916	0.0938909	312	0.0973479	22	0.0354839	25	0.0726744	6	0.0789474	0.378344	147	Yes
321	983	0.100759	174	0.0542902	26	0.0419355	26	0.0755814	8	0.105263	0.377829	148	Yes
282	1091	0.111829	285	0.0889236	22	0.0354839	30	0.0872093	4	0.0526316	0.376077	149	Yes
293	814	0.0834358	206	0.0642746	23	0.0370968	43	0.125	5	0.0657895	0.375597	150	Yes
370	951	0.0974785	240	0.074883	22	0.0354839	44	0.127907	3	0.0394737	0.375226
294	1020	0.104551	251	0.0783151	28	0.0451613	37	0.107558	3	0.0394737	0.375059
1087	964	0.098811	357	0.111388	14	0.0225806	12	0.0348837	8	0.105263	0.372927
335	1162	0.119106	250	0.0780031	18	0.0290323	23	0.0668605	6	0.0789474	0.371949
1076	757	0.0775933	192	0.0599064	24	0.0387097	13	0.0377907	12	0.157895	0.371895
622	770	0.0789258	214	0.0667707	14	0.0225806	20	0.0581395	11	0.144737	0.371153
86	1000	0.102501	145	0.0452418	19	0.0306452	30	0.0872093	8	0.105263	0.37086
917	684	0.0701107	240	0.074883	17	0.0274194	23	0.0668605	10	0.131579	0.370852
354	995	0.101989	264	0.0823713	17	0.0274194	23	0.0668605	7	0.0921053	0.370745
257	1076	0.110291	208	0.0648986	20	0.0322581	38	0.110465	4	0.0526316	0.370544
501	845	0.0866134	238	0.074259	20	0.0322581	20	0.0581395	9	0.118421	0.369691
1017	958	0.098196	280	0.0873635	20	0.0322581	16	0.0465116	8	0.105263	0.369592
337	1031	0.105679	211	0.0658346	22	0.0354839	28	0.0813953	6	0.0789474	0.36734
16	915	0.0937884	77	0.024025	28	0.0451613	34	0.0988372	8	0.105263	0.367075
320	825	0.0845633	153	0.0477379	25	0.0403226	35	0.101744	7	0.0921053	0.366473
195	921	0.0944034	191	0.0595944	35	0.0564516	35	0.101744	4	0.0526316	0.364825
78	1023	0.104859	171	0.0533541	31	0.05	40	0.116279	3	0.0394737	0.363965
1430	980	0.100451	333	0.1039	13	0.0209677	25	0.0726744	5	0.0657895	0.363783
243	948	0.097171	184	0.0574103	29	0.0467742	33	0.0959302	5	0.0657895	0.363075
488	951	0.0974785	269	0.0839314	14	0.0225806	9	0.0261628	10	0.131579	0.361732
403	795	0.0814883	193	0.0602184	13	0.0209677	18	0.0523256	11	0.144737	0.359737
399	962	0.098606	234	0.0730109	16	0.0258065	19	0.0552326	8	0.105263	0.357919
1349	921	0.0944034	346	0.107956	13	0.0209677	10	0.0290698	8	0.105263	0.35766
1094	940	0.096351	358	0.1117	14	0.0225806	12	0.0348837	7	0.0921053	0.357621
84	777	0.0796433	129	0.0402496	25	0.0403226	45	0.130814	5	0.0657895	0.356819
308	1028	0.105371	239	0.074571	19	0.0306452	23	0.0668605	6	0.0789474	0.356395
471	840	0.0861009	260	0.0811232	23	0.0370968	24	0.0697674	6	0.0789474	0.353036
450	738	0.0756458	199	0.0620905	12	0.0193548	13	0.0377907	12	0.157895	0.352777
1605	1014	0.103936	355	0.110764	15	0.0241935	21	0.0610465	4	0.0526316	0.352572
621	745	0.0763633	195	0.0608424	17	0.0274194	10	0.0290698	12	0.157895	0.35159
145	1010	0.103526	183	0.0570983	27	0.0435484	37	0.107558	3	0.0394737	0.351205
281	883	0.0905084	240	0.074883	20	0.0322581	30	0.0872093	5	0.0657895	0.350648
52	970	0.099426	154	0.0480499	41	0.066129	33	0.0959302	3	0.0394737	0.349009
163	918	0.0940959	134	0.0418097	27	0.0435484	31	0.0901163	6	0.0789474	0.348518
676	857	0.0878434	254	0.0792512	11	0.0177419	11	0.0319767	10	0.131579	0.348392
400	757	0.0775933	207	0.0645866	15	0.0241935	17	0.0494186	10	0.131579	0.347371
842	806	0.0826158	242	0.075507	14	0.0225806	12	0.0348837	10	0.131579	0.347166
764	737	0.0755433	237	0.073947	16	0.0258065	17	0.0494186	9	0.118421	0.343136
386	622	0.0637556	183	0.0570983	21	0.033871	15	0.0436047	11	0.144737	0.343066
211	991	0.101579	215	0.0670827	22	0.0354839	20	0.0581395	6	0.0789474	0.341232
438	794	0.0813858	266	0.0829953	25	0.0403226	15	0.0436047	7	0.0921053	0.340414
330	922	0.0945059	261	0.0814353	20	0.0322581	27	0.0784884	4	0.0526316	0.339319
482	797	0.0816933	258	0.0804992	20	0.0322581	18	0.0523256	7	0.0921053	0.338881
1098	854	0.0875359	237	0.073947	13	0.0209677	13	0.0377907	9	0.118421	0.338662
119	883	0.0905084	143	0.0446178	17	0.0274194	24	0.0697674	8	0.105263	0.337576
340	658	0.0674457	182	0.0567863	20	0.0322581	35	0.101744	6	0.0789474	0.337182
814	769	0.0788233	298	0.0929797	23	0.0370968	30	0.0872093	3	0.0394737	0.335583
1272	878	0.0899959	200	0.0624025	12	0.0193548	11	0.0319767	10	0.131579	0.335309
744	847	0.0868184	304	0.0948518	22	0.0354839	18	0.0523256	5	0.0657895	0.335269
540	851	0.0872284	257	0.0801872	14	0.0225806	27	0.0784884	5	0.0657895	0.334274
256	1007	0.103219	238	0.074259	15	0.0241935	27	0.0784884	4	0.0526316	0.332791
503	778	0.0797458	171	0.0533541	14	0.0225806	15	0.0436047	10	0.131579	0.330864
241	786	0.0805658	183	0.0570983	23	0.0370968	26	0.0755814	6	0.0789474	0.32929
1019	722	0.0740057	223	0.0695788	15	0.0241935	19	0.0552326	8	0.105263	0.328274
336	1010	0.103526	211	0.0658346	20	0.0322581	25	0.0726744	4	0.0526316	0.326925
677	962	0.098606	312	0.0973479	13	0.0209677	15	0.0436047	5	0.0657895	0.326316
523	718	0.0735957	251	0.0783151	21	0.033871	16	0.0465116	7	0.0921053	0.324399
155	841	0.0862034	163	0.050858	27	0.0435484	31	0.0901163	4	0.0526316	0.323358
259	1003	0.102809	191	0.0595944	18	0.0290323	27	0.0784884	4	0.0526316	0.322555
181	647	0.0663182	111	0.0346334	24	0.0387097	49	0.142442	3	0.0394737	0.321577
1693	842	0.0863059	284	0.0886115	12	0.0193548	12	0.0348837	7	0.0921053	0.321261
1351	876	0.0897909	283	0.0882995	8	0.0129032	13	0.0377907	7	0.0921053	0.32089
298	938	0.096146	199	0.0620905	17	0.0274194	19	0.0552326	6	0.0789474	0.319836
1088	665	0.0681632	257	0.0801872	9	0.0145161	13	0.0377907	9	0.118421	0.319078
658	852	0.0873309	308	0.0960998	19	0.0306452	18	0.0523256	4	0.0526316	0.319033
338	952	0.097581	203	0.0633385	15	0.0241935	23	0.0668605	5	0.0657895	0.317763
804	718	0.0735957	63	0.0196568	15	0.0241935	55	0.159884	3	0.0394737	0.316803
489	641	0.0657032	189	0.0589704	14	0.0225806	13	0.0377907	10	0.131579	0.316624
626	600	0.0615006	180	0.0561622	18	0.0290323	13	0.0377907	10	0.131579	0.316065
100	941	0.0964535	118	0.0368175	26	0.0419355	30	0.0872093	4	0.0526316	0.315047
832	817	0.0837433	236	0.0736349	12	0.0193548	11	0.0319767	8	0.105263	0.313973
343	702	0.0719557	199	0.0620905	21	0.033871	14	0.0406977	8	0.105263	0.313878
53	798	0.0817958	115	0.0358814	33	0.0532258	31	0.0901163	4	0.0526316	0.313651
1599	655	0.0671382	269	0.0839314	13	0.0209677	26	0.0755814	5	0.0657895	0.313408
162	979	0.100349	191	0.0595944	18	0.0290323	20	0.0581395	5	0.0657895	0.312904
661	666	0.0682657	267	0.0833073	25	0.0403226	28	0.0813953	3	0.0394737	0.312765
688	706	0.0723657	200	0.0624025	18	0.0290323	15	0.0436047	8	0.105263	0.312668
1341	713	0.0730832	279	0.0870515	13	0.0209677	9	0.0261628	8	0.105263	0.312528
288	886	0.0908159	189	0.0589704	21	0.033871	17	0.0494186	6	0.0789474	0.312023
126	916	0.0938909	111	0.0346334	18	0.0290323	35	0.101744	4	0.0526316	0.311932
1249	735	0.0753383	309	0.0964119	13	0.0209677	22	0.0639535	4	0.0526316	0.309303
423	834	0.0854859	275	0.0858034	24	0.0387097	16	0.0465116	4	0.0526316	0.309142
1521	893	0.0915334	285	0.0889236	11	0.0177419	11	0.0319767	6	0.0789474	0.309123
856	772	0.0791308	201	0.0627145	15	0.0241935	13	0.0377907	8	0.105263	0.309093
252	934	0.095736	170	0.0530421	19	0.0306452	31	0.0901163	3	0.0394737	0.309013
230	621	0.0636531	121	0.0377535	20	0.0322581	42	0.122093	4	0.0526316	0.308389
766	842	0.0863059	232	0.0723869	14	0.0225806	12	0.0348837	7	0.0921053	0.308262
311	940	0.096351	154	0.0480499	16	0.0258065	29	0.0843023	4	0.0526316	0.307141
554	762	0.0781058	211	0.0658346	11	0.0177419	9	0.0261628	9	0.118421	0.306266
188	820	0.0840508	152	0.0474259	26	0.0419355	23	0.0668605	5	0.0657895	0.306062
845	611	0.0626281	167	0.0521061	15	0.0241935	12	0.0348837	10	0.131579	0.30539
591	803	0.0823083	242	0.075507	22	0.0354839	20	0.0581395	4	0.0526316	0.30407
1689	832	0.0852809	276	0.0861154	8	0.0129032	14	0.0406977	6	0.0789474	0.303945
208	708	0.0725707	134	0.0418097	20	0.0322581	22	0.0639535	7	0.0921053	0.302697
553	862	0.0883559	243	0.075819	13	0.0209677	8	0.0232558	7	0.0921053	0.300504
1089	773	0.0792333	257	0.0801872	15	0.0241935	13	0.0377907	6	0.0789474	0.300352
456	701	0.0718532	114	0.0355694	10	0.016129	20	0.0581395	9	0.118421	0.300112
1090	857	0.0878434	268	0.0836193	16	0.0258065	8	0.0232558	6	0.0789474	0.299472
698	650	0.0666257	186	0.0580343	19	0.0306452	13	0.0377907	8	0.105263	0.298359
1518	810	0.0830258	261	0.0814353	9	0.0145161	9	0.0261628	7	0.0921053	0.297245
1348	903	0.0925584	323	0.10078	11	0.0177419	16	0.0465116	3	0.0394737	0.297066
678	799	0.0818983	237	0.073947	7	0.0112903	13	0.0377907	7	0.0921053	0.297032
1614	915	0.0937884	242	0.075507	9	0.0145161	16	0.0465116	5	0.0657895	0.296113
250	748	0.0766708	183	0.0570983	9	0.0145161	28	0.0813953	5	0.0657895	0.29547
1196	901	0.0923534	193	0.0602184	10	0.016129	16	0.0465116	6	0.0789474	0.29416
771	791	0.0810783	177	0.0552262	11	0.0177419	7	0.0203488	9	0.118421	0.292816
695	769	0.0788233	186	0.0580343	13	0.0209677	10	0.0290698	8	0.105263	0.292158
1189	656	0.0672407	187	0.0583463	10	0.016129	20	0.0581395	7	0.0921053	0.291961
276	722	0.0740057	130	0.0405616	26	0.0419355	33	0.0959302	3	0.0394737	0.291907
735	717	0.0734932	274	0.0854914	21	0.033871	25	0.0726744	2	0.0263158	0.291846
346	636	0.0651907	173	0.0539782	11	0.0177419	8	0.0232558	10	0.131579	0.291746
996	694	0.0711357	254	0.0792512	8	0.0129032	21	0.0610465	5	0.0657895	0.290126
351	727	0.0745182	183	0.0570983	15	0.0241935	19	0.0552326	6	0.0789474	0.28999
625	569	0.0583231	186	0.0580343	14	0.0225806	15	0.0436047	8	0.105263	0.287806
662	616	0.0631406	242	0.075507	21	0.033871	21	0.0610465	4	0.0526316	0.286197
71	792	0.0811808	58	0.0180967	34	0.0548387	31	0.0901163	3	0.0394737	0.283706
1607	819	0.0839483	295	0.0920437	12	0.0193548	12	0.0348837	4	0.0526316	0.282862
836	586	0.0600656	188	0.0586583	12	0.0193548	9	0.0261628	9	0.118421	0.282663
1000	699	0.0716482	252	0.0786271	12	0.0193548	11	0.0319767	6	0.0789474	0.280554
289	697	0.0714432	168	0.0524181	20	0.0322581	20	0.0581395	5	0.0657895	0.280048
376	805	0.0825133	258	0.0804992	18	0.0290323	21	0.0610465	2	0.0263158	0.279407
152	665	0.0681632	127	0.0396256	25	0.0403226	27	0.0784884	4	0.0526316	0.279231
212	775	0.0794383	165	0.0514821	20	0.0322581	26	0.0755814	3	0.0394737	0.278233
767	702	0.0719557	163	0.050858	11	0.0177419	11	0.0319767	8	0.105263	0.277796
2724	822	0.0842558	132	0.0411856	10	0.016129	15	0.0436047	7	0.0921053	0.27728
2065	701	0.0718532	84	0.026209	14	0.0225806	13	0.0377907	9	0.118421	0.276855
255	783	0.0802583	187	0.0583463	12	0.0193548	18	0.0523256	5	0.0657895	0.276075
689	704	0.0721607	186	0.0580343	11	0.0177419	12	0.0348837	7	0.0921053	0.274926
417	687	0.0704182	210	0.0655226	13	0.0209677	27	0.0784884	3	0.0394737	0.274871
671	697	0.0714432	178	0.0555382	11	0.0177419	13	0.0377907	7	0.0921053	0.274619
736	709	0.0726732	274	0.0854914	18	0.0290323	21	0.0610465	2	0.0263158	0.274559
480	727	0.0745182	176	0.0549142	13	0.0209677	11	0.0319767	7	0.0921053	0.274482
819	771	0.0790283	244	0.076131	14	0.0225806	15	0.0436047	4	0.0526316	0.273976
125	837	0.0857934	212	0.0661466	11	0.0177419	13	0.0377907	5	0.0657895	0.273262
741	699	0.0716482	224	0.0698908	22	0.0354839	15	0.0436047	4	0.0526316	0.273259
549	629	0.0644731	176	0.0549142	10	0.016129	11	0.0319767	8	0.105263	0.272756
1337	636	0.0651907	268	0.0836193	15	0.0241935	20	0.0581395	3	0.0394737	0.270617
740	701	0.0718532	246	0.0767551	18	0.0290323	17	0.0494186	3	0.0394737	0.266533
606	692	0.0709307	210	0.0655226	9	0.0145161	8	0.0232558	7	0.0921053	0.266331
235	693	0.0710332	159	0.04961	19	0.0306452	16	0.0465116	5	0.0657895	0.263589
884	630	0.0645756	133	0.0414977	12	0.0193548	37	0.107558	2	0.0263158	0.259302
656	673	0.0689832	151	0.0471139	12	0.0193548	29	0.0843023	3	0.0394737	0.259228
541	646	0.0662157	189	0.0589704	15	0.0241935	15	0.0436047	5	0.0657895	0.258774
286	832	0.0852809	168	0.0524181	18	0.0290323	18	0.0523256	3	0.0394737	0.25853
154	779	0.0798483	115	0.0358814	18	0.0290323	21	0.0610465	4	0.0526316	0.25844
23	684	0.0701107	47	0.0146646	24	0.0387097	37	0.107558	2	0.0263158	0.257359
1604	788	0.0807708	229	0.0714509	9	0.0145161	13	0.0377907	4	0.0526316	0.25716
1072	617	0.0632431	264	0.0823713	11	0.0177419	14	0.0406977	4	0.0526316	0.256686
260	855	0.0876384	186	0.0580343	11	0.0177419	18	0.0523256	3	0.0394737	0.255214
192	736	0.0754408	172	0.0536661	11	0.0177419	28	0.0813953	2	0.0263158	0.25456
264	804	0.0824108	171	0.0533541	14	0.0225806	24	0.0697674	2	0.0263158	0.254429
347	607	0.0622181	164	0.05117	14	0.0225806	9	0.0261628	7	0.0921053	0.254237
552	504	0.0516605	146	0.0455538	11	0.0177419	7	0.0203488	9	0.118421	0.253726
11	614	0.0629356	56	0.0174727	25	0.0403226	23	0.0668605	5	0.0657895	0.253381
999	614	0.0629356	244	0.076131	11	0.0177419	6	0.0174419	6	0.0789474	0.253198
600	690	0.0707257	224	0.0698908	12	0.0193548	9	0.0261628	5	0.0657895	0.251924
694	573	0.0587331	146	0.0455538	9	0.0145161	5	0.0145349	9	0.118421	0.251759
304	486	0.0498155	123	0.0383775	14	0.0225806	20	0.0581395	6	0.0789474	0.247861
187	655	0.0671382	100	0.0312012	22	0.0354839	12	0.0348837	6	0.0789474	0.247654
1263	801	0.0821033	292	0.0911076	10	0.016129	11	0.0319767	2	0.0263158	0.247633
1188	587	0.0601681	151	0.0471139	7	0.0112903	8	0.0232558	8	0.105263	0.247091
82	625	0.0640631	78	0.024337	13	0.0209677	20	0.0581395	6	0.0789474	0.246455
1603	666	0.0682657	230	0.0717629	7	0.0112903	10	0.0290698	5	0.0657895	0.246178
517	680	0.0697007	127	0.0396256	15	0.0241935	25	0.0726744	3	0.0394737	0.245668
1698	915	0.0937884	239	0.074571	7	0.0112903	9	0.0261628	3	0.0394737	0.245286
79	710	0.0727757	124	0.0386895	20	0.0322581	21	0.0610465	3	0.0394737	0.244244
118	716	0.0733907	90	0.0280811	18	0.0290323	21	0.0610465	4	0.0526316	0.244182
525	625	0.0640631	190	0.0592824	16	0.0258065	10	0.0290698	5	0.0657895	0.244011
292	634	0.0649856	157	0.048986	16	0.0258065	22	0.0639535	3	0.0394737	0.243205
67	612	0.0627306	52	0.0162246	25	0.0403226	29	0.0843023	3	0.0394737	0.243054
58	686	0.0703157	76	0.0237129	14	0.0225806	25	0.0726744	4	0.0526316	0.241915
885	583	0.0597581	97	0.0302652	12	0.0193548	32	0.0930233	3	0.0394737	0.241875
299	681	0.0698032	177	0.0552262	10	0.016129	16	0.0465116	4	0.0526316	0.240302
405	668	0.0684707	158	0.049298	15	0.0241935	11	0.0319767	5	0.0657895	0.239728
1275	636	0.0651907	179	0.0558502	6	0.00967742	10	0.0290698	6	0.0789474	0.238735
697	605	0.0620131	161	0.050234	14	0.0225806	13	0.0377907	5	0.0657895	0.238408
596	501	0.051353	181	0.0564743	17	0.0274194	8	0.0232558	6	0.0789474	0.23745
166	627	0.0642681	111	0.0346334	9	0.0145161	29	0.0843023	3	0.0394737	0.237194
737	569	0.0583231	225	0.0702028	20	0.0322581	21	0.0610465	1	0.0131579	0.234988
601	561	0.0575031	154	0.0480499	13	0.0209677	10	0.0290698	6	0.0789474	0.234538
249	837	0.0857934	125	0.0390016	12	0.0193548	22	0.0639535	2	0.0263158	0.234419
1434	698	0.0715457	224	0.0698908	6	0.00967742	6	0.0174419	5	0.0657895	0.234345
1516	711	0.0728782	254	0.0792512	10	0.016129	18	0.0523256	1	0.0131579	0.233742
529	614	0.0629356	182	0.0567863	9	0.0145161	7	0.0203488	6	0.0789474	0.233534
1343	640	0.0656007	195	0.0608424	11	0.0177419	8	0.0232558	5	0.0657895	0.23323
416	546	0.0559656	168	0.0524181	16	0.0258065	25	0.0726744	2	0.0263158	0.23318
1252	576	0.0590406	204	0.0636505	14	0.0225806	16	0.0465116	3	0.0394737	0.231257
813	578	0.0592456	201	0.0627145	13	0.0209677	21	0.0610465	2	0.0263158	0.23029
699	592	0.0606806	177	0.0552262	11	0.0177419	15	0.0436047	4	0.0526316	0.229885
122	788	0.0807708	93	0.0290172	11	0.0177419	17	0.0494186	4	0.0526316	0.22958
1517	614	0.0629356	207	0.0645866	9	0.0145161	12	0.0348837	4	0.0526316	0.229554
112	583	0.0597581	104	0.0324493	20	0.0322581	18	0.0523256	4	0.0526316	0.229423
1428	599	0.0613981	241	0.075195	12	0.0193548	7	0.0203488	4	0.0526316	0.228928
818	505	0.051763	152	0.0474259	18	0.0290323	12	0.0348837	5	0.0657895	0.228894
669	456	0.0467405	140	0.0436817	15	0.0241935	12	0.0348837	6	0.0789474	0.228447
236	646	0.0662157	167	0.0521061	11	0.0177419	18	0.0523256	3	0.0394737	0.227863
470	574	0.0588356	185	0.0577223	15	0.0241935	16	0.0465116	3	0.0394737	0.226737
587	508	0.0520705	202	0.0630265	13	0.0209677	22	0.0639535	2	0.0263158	0.226334
254	636	0.0651907	145	0.0452418	14	0.0225806	18	0.0523256	3	0.0394737	0.224812
1086	681	0.0698032	267	0.0833073	7	0.0112903	7	0.0203488	3	0.0394737	0.224223
624	503	0.051558	136	0.0424337	11	0.0177419	7	0.0203488	7	0.0921053	0.224188
982	539	0.0552481	218	0.0680187	12	0.0193548	19	0.0552326	2	0.0263158	0.22417
113	610	0.0625256	77	0.024025	18	0.0290323	19	0.0552326	4	0.0526316	0.223447
680	518	0.0530955	199	0.0620905	11	0.0177419	13	0.0377907	4	0.0526316	0.22335
18	522	0.0535055	60	0.0187207	24	0.0387097	16	0.0465116	5	0.0657895	0.223237
1871	646	0.0662157	158	0.049298	7	0.0112903	15	0.0436047	4	0.0526316	0.22304
1284	655	0.0671382	133	0.0414977	11	0.0177419	6	0.0174419	6	0.0789474	0.222767
1526	669	0.0685732	233	0.0726989	8	0.0129032	19	0.0552326	1	0.0131579	0.222566
595	577	0.0591431	191	0.0595944	15	0.0241935	9	0.0261628	4	0.0526316	0.221725
137	563	0.0577081	53	0.0165367	29	0.0467742	21	0.0610465	3	0.0394737	0.221539
479	642	0.0658057	167	0.0521061	6	0.00967742	14	0.0406977	4	0.0526316	0.220918
415	649	0.0665232	111	0.0346334	9	0.0145161	27	0.0784884	2	0.0263158	0.220477
210	596	0.0610906	98	0.0305772	11	0.0177419	20	0.0581395	4	0.0526316	0.220181
1688	582	0.0596556	190	0.0592824	8	0.0129032	12	0.0348837	4	0.0526316	0.219356
394	506	0.0518655	178	0.0555382	9	0.0145161	6	0.0174419	6	0.0789474	0.218309
1199	442	0.0453055	67	0.0209048	11	0.0177419	10	0.0290698	8	0.105263	0.218285
1612	741	0.0759533	229	0.0714509	7	0.0112903	11	0.0319767	2	0.0263158	0.216987
49	635	0.0650882	37	0.0115445	18	0.0290323	20	0.0581395	4	0.0526316	0.216436
765	571	0.0585281	136	0.0424337	8	0.0129032	8	0.0232558	6	0.0789474	0.216068
2721	912	0.0934809	132	0.0411856	8	0.0129032	19	0.0552326	1	0.0131579	0.21596
1105	453	0.046433	127	0.0396256	6	0.00967742	5	0.0145349	8	0.105263	0.215534
1696	632	0.0647806	195	0.0608424	6	0.00967742	14	0.0406977	3	0.0394737	0.215472
924	550	0.0563756	167	0.0521061	11	0.0177419	8	0.0232558	5	0.0657895	0.215269
121	674	0.0690857	74	0.0230889	11	0.0177419	18	0.0523256	4	0.0526316	0.214874
406	633	0.0648831	50	0.0156006	9	0.0145161	18	0.0523256	5	0.0657895	0.213115
742	530	0.0543255	208	0.0648986	9	0.0145161	9	0.0261628	4	0.0526316	0.212535
98	518	0.0530955	73	0.0227769	21	0.033871	26	0.0755814	2	0.0263158	0.211641
1070	541	0.0554531	210	0.0655226	10	0.016129	21	0.0610465	1	0.0131579	0.211309
597	446	0.0457155	176	0.0549142	12	0.0193548	4	0.0116279	6	0.0789474	0.21056
91	581	0.0595531	69	0.0215289	9	0.0145161	21	0.0610465	4	0.0526316	0.209276
83	513	0.052583	65	0.0202808	13	0.0209677	17	0.0494186	5	0.0657895	0.20904
938	570	0.0584256	134	0.0418097	11	0.0177419	13	0.0377907	4	0.0526316	0.208399
1772	572	0.0586306	183	0.0570983	4	0.00645161	7	0.0203488	5	0.0657895	0.208319
1433	705	0.0722632	246	0.0767551	11	0.0177419	5	0.0145349	2	0.0263158	0.207611
923	518	0.0530955	165	0.0514821	4	0.00645161	6	0.0174419	6	0.0789474	0.207418
424	614	0.0629356	199	0.0620905	12	0.0193548	17	0.0494186	1	0.0131579	0.206957
1071	452	0.0463305	174	0.0542902	8	0.0129032	23	0.0668605	2	0.0263158	0.2067
1519	701	0.0718532	200	0.0624025	6	0.00967742	8	0.0232558	3	0.0394737	0.206663
55	458	0.0469455	39	0.0121685	18	0.0290323	9	0.0261628	7	0.0921053	0.206414
615	469	0.048073	113	0.0352574	7	0.0112903	11	0.0319767	6	0.0789474	0.205545
855	451	0.046228	119	0.0371295	13	0.0209677	12	0.0348837	5	0.0657895	0.204998
739	434	0.0444854	156	0.0486739	13	0.0209677	22	0.0639535	2	0.0263158	0.204396
1852	552	0.0565806	198	0.0617785	7	0.0112903	12	0.0348837	3	0.0394737	0.204007
829	672	0.0688807	207	0.0645866	11	0.0177419	9	0.0261628	2	0.0263158	0.203688
524	549	0.0562731	165	0.0514821	7	0.0112903	11	0.0319767	4	0.0526316	0.203654
453	508	0.0520705	116	0.0361934	8	0.0129032	8	0.0232558	6	0.0789474	0.20337
774	375	0.0384379	126	0.0393136	14	0.0225806	8	0.0232558	6	0.0789474	0.202535
502	517	0.052993	114	0.0355694	14	0.0225806	13	0.0377907	4	0.0526316	0.201565
619	401	0.0411029	114	0.0355694	3	0.00483871	5	0.0145349	8	0.105263	0.201309
1438	454	0.0465355	161	0.050234	6	0.00967742	10	0.0290698	5	0.0657895	0.201306
404	591	0.0605781	141	0.0439938	11	0.0177419	9	0.0261628	4	0.0526316	0.201108
387	500	0.0512505	156	0.0486739	13	0.0209677	14	0.0406977	3	0.0394737	0.201064
381	492	0.0504305	113	0.0352574	10	0.016129	11	0.0319767	5	0.0657895	0.199583
272	617	0.0632431	59	0.0184087	25	0.0403226	13	0.0377907	3	0.0394737	0.199239
752	500	0.0512505	164	0.05117	12	0.0193548	4	0.0116279	5	0.0657895	0.199193
2122	641	0.0657032	200	0.0624025	5	0.00806452	17	0.0494186	1	0.0131579	0.198747
733	556	0.0569906	173	0.0539782	16	0.0258065	12	0.0348837	2	0.0263158	0.197975
593	629	0.0644731	219	0.0683307	15	0.0241935	14	0.0406977		0	0.197695
930	489	0.050123	136	0.0424337	12	0.0193548	2	0.00581395	6	0.0789474	0.196673
372	547	0.0560681	186	0.0580343	16	0.0258065	15	0.0436047	1	0.0131579	0.196671
1340	494	0.0506355	190	0.0592824	10	0.016129	6	0.0174419	4	0.0526316	0.19612
358	432	0.0442804	88	0.0274571	10	0.016129	10	0.0290698	6	0.0789474	0.195884
1370	682	0.0699057	128	0.0399376	7	0.0112903	12	0.0348837	3	0.0394737	0.195491
103	679	0.0695982	79	0.024649	14	0.0225806	18	0.0523256	2	0.0263158	0.195469
182	552	0.0565806	55	0.0171607	13	0.0209677	21	0.0610465	3	0.0394737	0.195229
141	587	0.0601681	72	0.0224649	18	0.0290323	15	0.0436047	3	0.0394737	0.194744
1260	562	0.0576056	195	0.0608424	10	0.016129	7	0.0203488	3	0.0394737	0.1944
345	510	0.0522755	144	0.0449298	7	0.0112903	11	0.0319767	4	0.0526316	0.193104
756	571	0.0585281	182	0.0567863	6	0.00967742	5	0.0145349	4	0.0526316	0.192158
203	394	0.0403854	91	0.0283931	13	0.0209677	17	0.0494186	4	0.0526316	0.191796
15	610	0.0625256	56	0.0174727	16	0.0258065	16	0.0465116	3	0.0394737	0.19179
534	474	0.0485855	131	0.0408736	8	0.0129032	8	0.0232558	5	0.0657895	0.191408
1514	533	0.054633	193	0.0602184	4	0.00645161	10	0.0290698	3	0.0394737	0.189847
300	409	0.0419229	109	0.0340094	8	0.0129032	12	0.0348837	5	0.0657895	0.189509
696	554	0.0567856	130	0.0405616	7	0.0112903	5	0.0145349	5	0.0657895	0.188962
196	534	0.0547355	99	0.0308892	16	0.0258065	13	0.0377907	3	0.0394737	0.188696
102	545	0.0558631	53	0.0165367	12	0.0193548	15	0.0436047	4	0.0526316	0.187991
201	480	0.0492005	87	0.0271451	12	0.0193548	18	0.0523256	3	0.0394737	0.1875
907	648	0.0664207	137	0.0427457	5	0.00806452	6	0.0174419	4	0.0526316	0.187304
22	640	0.0656007	39	0.0121685	19	0.0306452	18	0.0523256	2	0.0263158	0.187056
605	477	0.048893	140	0.0436817	2	0.00322581	4	0.0116279	6	0.0789474	0.186376
2824	627	0.0642681	80	0.024961	3	0.00483871	9	0.0261628	5	0.0657895	0.18602
27	665	0.0681632	47	0.0146646	15	0.0241935	9	0.0261628	4	0.0526316	0.185816
1353	522	0.0535055	154	0.0480499	8	0.0129032	6	0.0174419	4	0.0526316	0.184532
826	392	0.0401804	103	0.0321373	9	0.0145161	6	0.0174419	6	0.0789474	0.183223
189	373	0.0382329	78	0.024337	16	0.0258065	19	0.0552326	3	0.0394737	0.183083
526	509	0.052173	162	0.050546	10	0.016129	13	0.0377907	2	0.0263158	0.182955
1939	535	0.054838	189	0.0589704	2	0.00322581	9	0.0261628	3	0.0394737	0.182671
850	387	0.0396679	116	0.0361934	11	0.0177419	8	0.0232558	5	0.0657895	0.182649
355	488	0.0500205	128	0.0399376	10	0.016129	8	0.0232558	4	0.0526316	0.181975
590	422	0.0432554	184	0.0574103	12	0.0193548	12	0.0348837	2	0.0263158	0.18122
533	370	0.0379254	101	0.0315133	9	0.0145161	6	0.0174419	6	0.0789474	0.180344
1197	451	0.046228	70	0.0218409	8	0.0129032	7	0.0203488	6	0.0789474	0.180268
247	470	0.0481755	75	0.0234009	14	0.0225806	16	0.0465116	3	0.0394737	0.180142
909	512	0.0524805	174	0.0542902	6	0.00967742	8	0.0232558	3	0.0394737	0.179178
3147	428	0.0438704	17	0.00530421	14	0.0225806	14	0.0406977	5	0.0657895	0.178242
627	464	0.0475605	113	0.0352574	9	0.0145161	5	0.0145349	5	0.0657895	0.177658
402	505	0.051763	129	0.0402496	6	0.00967742	8	0.0232558	4	0.0526316	0.177577
245	445	0.045613	57	0.0177847	11	0.0177419	19	0.0552326	3	0.0394737	0.175846
1358	460	0.0471505	92	0.0287051	4	0.00645161	5	0.0145349	6	0.0789474	0.175789
7	469	0.048073	39	0.0121685	21	0.033871	19	0.0552326	2	0.0263158	0.175661
120	506	0.0518655	88	0.0274571	9	0.0145161	10	0.0290698	4	0.0526316	0.17554
730	432	0.0442804	100	0.0312012	7	0.0112903	26	0.0755814	1	0.0131579	0.175511
10	432	0.0442804	36	0.0112324	21	0.033871	16	0.0465116	3	0.0394737	0.175369
1613	480	0.0492005	135	0.0421217	5	0.00806452	8	0.0232558	4	0.0526316	0.175274
1220	102	0.0104551	24	0.0074883	13	0.0209677	42	0.122093	1	0.0131579	0.174162
160	526	0.0539155	87	0.0271451	8	0.0129032	14	0.0406977	3	0.0394737	0.174135
747	485	0.049713	122	0.0380655	10	0.016129	6	0.0174419	4	0.0526316	0.173981
1274	478	0.0489955	117	0.0365055	6	0.00967742	9	0.0261628	4	0.0526316	0.173973
101	603	0.0618081	61	0.0190328	14	0.0225806	6	0.0174419	4	0.0526316	0.173495
1354	507	0.051968	151	0.0471139	9	0.0145161	7	0.0203488	3	0.0394737	0.173421
1109	303	0.0310578	98	0.0305772	8	0.0129032	11	0.0319767	5	0.0657895	0.172304
672	469	0.048073	135	0.0421217	10	0.016129	9	0.0261628	3	0.0394737	0.17196
660	364	0.0373104	137	0.0427457	18	0.0290323	17	0.0494186	1	0.0131579	0.171665
614	631	0.0646781	165	0.0514821	10	0.016129	4	0.0116279	2	0.0263158	0.170233
360	425	0.0435629	86	0.0268331	10	0.016129	6	0.0174419	5	0.0657895	0.169756
686	402	0.0412054	81	0.025273	7	0.0112903	9	0.0261628	5	0.0657895	0.169721
702	427	0.0437679	91	0.0283931	12	0.0193548	4	0.0116279	5	0.0657895	0.168933
772	492	0.0504305	118	0.0368175	7	0.0112903	6	0.0174419	4	0.0526316	0.168612
1282	485	0.049713	100	0.0312012	10	0.016129	11	0.0319767	3	0.0394737	0.168494
1975	490	0.0502255	66	0.0205928	8	0.0129032	11	0.0319767	4	0.0526316	0.16833
670	322	0.0330053	108	0.0336973	12	0.0193548	10	0.0290698	4	0.0526316	0.167759
1682	395	0.0404879	168	0.0524181	8	0.0129032	12	0.0348837	2	0.0263158	0.167009
2220	536	0.0549405	183	0.0570983	2	0.00322581	13	0.0377907	1	0.0131579	0.166213
198	498	0.0510455	58	0.0180967	14	0.0225806	16	0.0465116	2	0.0263158	0.16455
519	443	0.045408	159	0.04961	8	0.0129032	10	0.0290698	2	0.0263158	0.163307
500	402	0.0412054	111	0.0346334	7	0.0112903	8	0.0232558	4	0.0526316	0.163017
522	330	0.0338253	119	0.0371295	9	0.0145161	13	0.0377907	3	0.0394737	0.162735
910	437	0.0447929	126	0.0393136	7	0.0112903	5	0.0145349	4	0.0526316	0.162563
757	327	0.0335178	126	0.0393136	4	0.00645161	6	0.0174419	5	0.0657895	0.162514
127	504	0.0516605	71	0.0221529	8	0.0129032	17	0.0494186	2	0.0263158	0.162451
475	349	0.0357729	118	0.0368175	14	0.0225806	5	0.0145349	4	0.0526316	0.162337
267	431	0.0441779	26	0.00811232	10	0.016129	14	0.0406977	4	0.0526316	0.161749
2723	624	0.0639606	96	0.0299532	3	0.00483871	17	0.0494186	1	0.0131579	0.161329
490	371	0.0380279	92	0.0287051	3	0.00483871	8	0.0232558	5	0.0657895	0.160617
1695	502	0.0514555	174	0.0542902	4	0.00645161	12	0.0348837	1	0.0131579	0.160239
753	374	0.0383354	114	0.0355694	8	0.0129032	2	0.00581395	5	0.0657895	0.158411
309	636	0.0651907	130	0.0405616	11	0.0177419	12	0.0348837		0	0.158378
1162	351	0.0359779	168	0.0524181	9	0.0145161	10	0.0290698	2	0.0263158	0.158298
827	554	0.0567856	170	0.0530421	11	0.0177419	6	0.0174419	1	0.0131579	0.158169
2032	387	0.0396679	117	0.0365055	10	0.016129	9	0.0261628	3	0.0394737	0.157939
724	181	0.0185527	16	0.0049922	12	0.0193548	35	0.101744	1	0.0131579	0.157802
1436	384	0.0393604	119	0.0371295	5	0.00806452	7	0.0203488	4	0.0526316	0.157535
353	282	0.0289053	67	0.0209048	6	0.00967742	2	0.00581395	7	0.0921053	0.157407
487	371	0.0380279	117	0.0365055	6	0.00967742	7	0.0203488	4	0.0526316	0.157191
253	578	0.0592456	102	0.0318253	3	0.00483871	12	0.0348837	2	0.0263158	0.157109
1799	482	0.0494055	75	0.0234009	7	0.0112903	7	0.0203488	4	0.0526316	0.157077
107	439	0.0449979	43	0.0134165	16	0.0258065	16	0.0465116	2	0.0263158	0.157048
184	476	0.0487905	75	0.0234009	12	0.0193548	18	0.0523256	1	0.0131579	0.15703
280	397	0.0406929	105	0.0327613	12	0.0193548	13	0.0377907	2	0.0263158	0.156916
1851	405	0.0415129	153	0.0477379	4	0.00645161	12	0.0348837	2	0.0263158	0.156902
1523	455	0.046638	159	0.04961	4	0.00645161	5	0.0145349	3	0.0394737	0.156708
1520	390	0.0399754	133	0.0414977	5	0.00806452	5	0.0145349	4	0.0526316	0.156704
530	400	0.0410004	103	0.0321373	9	0.0145161	1	0.00290698	5	0.0657895	0.15635
2123	496	0.0508405	162	0.050546	4	0.00645161	12	0.0348837	1	0.0131579	0.15588
1610	488	0.0500205	146	0.0455538	3	0.00483871	10	0.0290698	2	0.0263158	0.155799
1241	384	0.0393604	158	0.049298	8	0.0129032	5	0.0145349	3	0.0394737	0.15557
1513	300	0.0307503	121	0.0377535	6	0.00967742	13	0.0377907	3	0.0394737	0.155446
1870	535	0.054838	139	0.0433697	7	0.0112903	11	0.0319767	1	0.0131579	0.154633
420	384	0.0393604	101	0.0315133	8	0.0129032	15	0.0436047	2	0.0263158	0.153697
213	456	0.0467405	92	0.0287051	5	0.00806452	15	0.0436047	2	0.0263158	0.153431
934	358	0.0366954	102	0.0318253	11	0.0177419	5	0.0145349	4	0.0526316	0.153429
1008	406	0.0416154	67	0.0209048	2	0.00322581	12	0.0348837	4	0.0526316	0.153261
547	435	0.0445879	125	0.0390016	5	0.00806452	3	0.00872093	4	0.0526316	0.153007
616	367	0.0376179	86	0.0268331	5	0.00806452	5	0.0145349	5	0.0657895	0.15284
159	524	0.0537105	83	0.025897	12	0.0193548	14	0.0406977	1	0.0131579	0.152818
433	326	0.0334153	72	0.0224649	5	0.00806452	12	0.0348837	4	0.0526316	0.15146
430	375	0.0384379	97	0.0302652	5	0.00806452	3	0.00872093	5	0.0657895	0.151278
2336	507	0.051968	110	0.0343214	5	0.00806452	15	0.0436047	1	0.0131579	0.151116
1880	471	0.048278	50	0.0156006	4	0.00645161	5	0.0145349	5	0.0657895	0.150655
1106	296	0.0303403	81	0.025273	4	0.00645161	3	0.00872093	6	0.0789474	0.149733
1968	494	0.0506355	63	0.0196568	4	0.00645161	7	0.0203488	4	0.0526316	0.149724
60	442	0.0453055	39	0.0121685	12	0.0193548	16	0.0465116	2	0.0263158	0.149656
768	417	0.0427429	86	0.0268331	4	0.00645161	7	0.0203488	4	0.0526316	0.149008
380	454	0.0465355	136	0.0424337	5	0.00806452	4	0.0116279	3	0.0394737	0.148135
448	553	0.0566831	136	0.0424337	6	0.00967742	9	0.0261628	1	0.0131579	0.148115
2142	395	0.0404879	90	0.0280811	5	0.00806452	11	0.0319767	3	0.0394737	0.148084
234	279	0.0285978	55	0.0171607	8	0.0129032	8	0.0232558	5	0.0657895	0.147707
324	344	0.0352604	116	0.0361934	8	0.0129032	17	0.0494186	1	0.0131579	0.146934
3243	366	0.0375154	17	0.00530421	13	0.0209677	15	0.0436047	3	0.0394737	0.146866
1684	418	0.0428454	146	0.0455538	9	0.0145161	6	0.0174419	2	0.0263158	0.146673
445	294	0.0301353	99	0.0308892	6	0.00967742	8	0.0232558	4	0.0526316	0.146589
1250	354	0.0362854	157	0.048986	9	0.0145161	7	0.0203488	2	0.0263158	0.146452
1074	353	0.0361829	134	0.0418097	9	0.0145161	14	0.0406977	1	0.0131579	0.146364
407	261	0.0267528	61	0.0190328	5	0.00806452	9	0.0261628	5	0.0657895	0.145802
912	326	0.0334153	94	0.0293292	5	0.00806452	3	0.00872093	5	0.0657895	0.145319
1780	476	0.0487905	148	0.0461778	5	0.00806452	10	0.0290698	1	0.0131579	0.145261
436	357	0.0365929	114	0.0355694	7	0.0112903	3	0.00872093	4	0.0526316	0.144805
323	417	0.0427429	118	0.0368175	8	0.0129032	18	0.0523256		0	0.144789
594	452	0.0463305	143	0.0446178	10	0.016129	8	0.0232558	1	0.0131579	0.143491
663	370	0.0379254	151	0.0471139	9	0.0145161	6	0.0174419	2	0.0263158	0.143313
207	465	0.047663	78	0.024337	7	0.0112903	7	0.0203488	3	0.0394737	0.143113
883	375	0.0384379	70	0.0218409	4	0.00645161	17	0.0494186	2	0.0263158	0.142465
1441	324	0.0332103	104	0.0324493	4	0.00645161	6	0.0174419	4	0.0526316	0.142185
1100	398	0.0407954	89	0.0277691	4	0.00645161	5	0.0145349	4	0.0526316	0.142183
228	435	0.0445879	54	0.0168487	13	0.0209677	16	0.0465116	1	0.0131579	0.142074
139	485	0.049713	87	0.0271451	7	0.0112903	14	0.0406977	1	0.0131579	0.142004
556	377	0.0386429	97	0.0302652	8	0.0129032	7	0.0203488	3	0.0394737	0.141634
2059	540	0.0553506	83	0.025897	2	0.00322581	6	0.0174419	3	0.0394737	0.141389
849	468	0.0479705	118	0.0368175	5	0.00806452	3	0.00872093	3	0.0394737	0.141047
821	326	0.0334153	117	0.0365055	6	0.00967742	3	0.00872093	4	0.0526316	0.140951
153	256	0.0262403	46	0.0143526	14	0.0225806	13	0.0377907	3	0.0394737	0.140438
205	440	0.0451005	70	0.0218409	4	0.00645161	14	0.0406977	2	0.0263158	0.140406
1781	451	0.046228	125	0.0390016	6	0.00967742	11	0.0319767	1	0.0131579	0.140042
437	277	0.0283928	82	0.025585	7	0.0112903	7	0.0203488	4	0.0526316	0.138249
1850	374	0.0383354	144	0.0449298	4	0.00645161	3	0.00872093	3	0.0394737	0.137911
1266	306	0.0313653	125	0.0390016	10	0.016129	4	0.0116279	3	0.0394737	0.137597
389	302	0.0309553	64	0.0199688	11	0.0177419	10	0.0290698	3	0.0394737	0.137209
675	399	0.0408979	119	0.0371295	5	0.00806452	4	0.0116279	3	0.0394737	0.137194
1609	431	0.0441779	145	0.0452418	6	0.00967742	13	0.0377907		0	0.136888
777	219	0.0224477	73	0.0227769	7	0.0112903	5	0.0145349	5	0.0657895	0.136839
59	357	0.0365929	62	0.0193448	9	0.0145161	9	0.0261628	3	0.0394737	0.13609
1762	352	0.0360804	122	0.0380655	3	0.00483871	6	0.0174419	3	0.0394737	0.1359
751	300	0.0307503	84	0.026209	10	0.016129	8	0.0232558	3	0.0394737	0.135818
1969	553	0.0566831	75	0.0234009	2	0.00322581	9	0.0261628	2	0.0263158	0.135788
2028	350	0.0358754	131	0.0408736	2	0.00322581	10	0.0290698	2	0.0263158	0.13536
685	269	0.0275728	55	0.0171607	1	0.0016129	3	0.00872093	6	0.0789474	0.134015
559	196	0.0200902	62	0.0193448	7	0.0112903	6	0.0174419	5	0.0657895	0.133957
2143	409	0.0419229	111	0.0346334	4	0.00645161	13	0.0377907	1	0.0131579	0.133957
496	349	0.0357729	98	0.0305772	3	0.00483871	8	0.0232558	3	0.0394737	0.133918
817	420	0.0430504	161	0.050234	7	0.0112903	10	0.0290698		0	0.133645
852	334	0.0342353	100	0.0312012	6	0.00967742	2	0.00581395	4	0.0526316	0.13356
1774	349	0.0357729	120	0.0374415	2	0.00322581	6	0.0174419	3	0.0394737	0.133356
356	372	0.0381304	114	0.0355694	9	0.0145161	11	0.0319767	1	0.0131579	0.133351
1285	400	0.0410004	50	0.0156006	4	0.00645161	6	0.0174419	4	0.0526316	0.133126
665	358	0.0366954	115	0.0358814	5	0.00806452	9	0.0261628	2	0.0263158	0.13312
1768	329	0.0337228	143	0.0446178	4	0.00645161	3	0.00872093	3	0.0394737	0.132987
397	308	0.0315703	88	0.0274571	4	0.00645161	5	0.0145349	4	0.0526316	0.132645
542	344	0.0352604	80	0.024961	5	0.00806452	4	0.0116279	4	0.0526316	0.132545
477	333	0.0341328	109	0.0340094	8	0.0129032	4	0.0116279	3	0.0394737	0.132147
729	337	0.0345428	53	0.0165367	3	0.00483871	17	0.0494186	2	0.0263158	0.131653
969	344	0.0352604	49	0.0152886	5	0.00806452	16	0.0465116	2	0.0263158	0.131441
2527	490	0.0502255	81	0.025273	1	0.0016129	14	0.0406977	1	0.0131579	0.130967
140	447	0.045818	58	0.0180967	9	0.0145161	9	0.0261628	2	0.0263158	0.130909
748	250	0.0256253	62	0.0193448	7	0.0112903	3	0.00872093	5	0.0657895	0.130771
142	215	0.0220377	35	0.0109204	9	0.0145161	6	0.0174419	5	0.0657895	0.130706
88	383	0.0392579	41	0.0127925	8	0.0129032	9	0.0261628	3	0.0394737	0.13059
886	281	0.0288028	51	0.0159126	8	0.0129032	16	0.0465116	2	0.0263158	0.130446
897	322	0.0330053	119	0.0371295	4	0.00645161	14	0.0406977	1	0.0131579	0.130442
1368	338	0.0346453	59	0.0184087	7	0.0112903	9	0.0261628	3	0.0394737	0.129981
1596	283	0.0290078	111	0.0346334	4	0.00645161	7	0.0203488	3	0.0394737	0.129915
659	360	0.0369004	128	0.0399376	10	0.016129	8	0.0232558	1	0.0131579	0.129381
1874	363	0.0372079	80	0.024961	8	0.0129032	5	0.0145349	3	0.0394737	0.129081
1615	386	0.0395654	102	0.0318253	2	0.00322581	5	0.0145349	3	0.0394737	0.128625
521	380	0.0389504	125	0.0390016	7	0.0112903	9	0.0261628	1	0.0131579	0.128563
441	343	0.0351579	100	0.0312012	5	0.00806452	5	0.0145349	3	0.0394737	0.128432
36	250	0.0256253	12	0.00374415	16	0.0258065	7	0.0203488	4	0.0526316	0.128156
1442	462	0.0473555	134	0.0418097	5	0.00806452	6	0.0174419	1	0.0131579	0.127829
2259	514	0.0526855	69	0.0215289	6	0.00967742	6	0.0174419	2	0.0263158	0.127649
408	255	0.0261378	64	0.0199688	8	0.0129032	10	0.0290698	3	0.0394737	0.127553
1767	240	0.0246002	108	0.0336973	1	0.0016129	5	0.0145349	4	0.0526316	0.127077
246	356	0.0364904	71	0.0221529	8	0.0129032	10	0.0290698	2	0.0263158	0.126932
2827	442	0.0453055	57	0.0177847	7	0.0112903	9	0.0261628	2	0.0263158	0.126859
469	257	0.0263428	98	0.0305772	8	0.0129032	6	0.0174419	3	0.0394737	0.126739
877	471	0.048278	94	0.0293292	6	0.00967742	9	0.0261628	1	0.0131579	0.126605
2030	431	0.0441779	150	0.0468019	2	0.00322581	11	0.0319767		0	0.126182
128	244	0.0250103	52	0.0162246	9	0.0145161	6	0.0174419	4	0.0526316	0.125824
592	324	0.0332103	124	0.0386895	10	0.016129	13	0.0377907		0	0.12582
218	402	0.0412054	44	0.0137285	3	0.00483871	18	0.0523256	1	0.0131579	0.125256
933	346	0.0354654	92	0.0287051	6	0.00967742	4	0.0116279	3	0.0394737	0.12495
214	459	0.047048	98	0.0305772	3	0.00483871	10	0.0290698	1	0.0131579	0.124692
932	311	0.0318778	91	0.0283931	10	0.016129	3	0.00872093	3	0.0394737	0.124595
1107	285	0.0292128	89	0.0277691	9	0.0145161	9	0.0261628	2	0.0263158	0.123977
216	344	0.0352604	69	0.0215289	9	0.0145161	9	0.0261628	2	0.0263158	0.123784
431	257	0.0263428	65	0.0202808	6	0.00967742	5	0.0145349	4	0.0526316	0.123467
2239	449	0.046023	88	0.0274571	3	0.00483871	11	0.0319767	1	0.0131579	0.123453
563	360	0.0369004	26	0.00811232	7	0.0112903	14	0.0406977	2	0.0263158	0.123316
2822	545	0.0558631	83	0.025897	4	0.00645161	12	0.0348837		0	0.123095
1782	507	0.051968	134	0.0418097	1	0.0016129	5	0.0145349	1	0.0131579	0.123083
3329	337	0.0345428	18	0.00561622	5	0.00806452	3	0.00872093	5	0.0657895	0.122734
929	331	0.0339278	96	0.0299532	3	0.00483871	5	0.0145349	3	0.0394737	0.122728
1015	282	0.0289053	79	0.024649	3	0.00483871	4	0.0116279	4	0.0526316	0.122652
69	386	0.0395654	38	0.0118565	15	0.0241935	7	0.0203488	2	0.0263158	0.12228
1694	419	0.0429479	122	0.0380655	3	0.00483871	8	0.0232558	1	0.0131579	0.122266
970	339	0.0347478	58	0.0180967	6	0.00967742	16	0.0465116	1	0.0131579	0.122192
1435	380	0.0389504	133	0.0414977	5	0.00806452	7	0.0203488	1	0.0131579	0.122019
1414	294	0.0301353	98	0.0305772	8	0.0129032	3	0.00872093	3	0.0394737	0.12181
1014	331	0.0339278	92	0.0287051	3	0.00483871	5	0.0145349	3	0.0394737	0.12148
1869	362	0.0371054	77	0.024025	3	0.00483871	10	0.0290698	2	0.0263158	0.121355
588	309	0.0316728	118	0.0368175	8	0.0129032	9	0.0261628	1	0.0131579	0.120714
233	349	0.0357729	53	0.0165367	9	0.0145161	14	0.0406977	1	0.0131579	0.120681
468	242	0.0248052	67	0.0209048	12	0.0193548	10	0.0290698	2	0.0263158	0.12045
24	341	0.0349528	19	0.00592824	14	0.0225806	6	0.0174419	3	0.0394737	0.120377
144	457	0.046843	47	0.0146646	10	0.016129	10	0.0290698	1	0.0131579	0.119864
168	449	0.046023	72	0.0224649	3	0.00483871	16	0.0465116		0	0.119838
1935	362	0.0371054	113	0.0352574	2	0.00322581	6	0.0174419	2	0.0263158	0.119346
285	385	0.0394629	80	0.024961	4	0.00645161	12	0.0348837	1	0.0131579	0.118917
491	268	0.0274703	62	0.0193448	3	0.00483871	5	0.0145349	4	0.0526316	0.11882
831	310	0.0317753	106	0.0330733	5	0.00806452	2	0.00581395	3	0.0394737	0.118201
1943	488	0.0500205	152	0.0474259	2	0.00322581	6	0.0174419		0	0.118114
1160	262	0.0268553	89	0.0277691	5	0.00806452	10	0.0290698	2	0.0263158	0.118074
925	327	0.0335178	78	0.024337	2	0.00322581	6	0.0174419	3	0.0394737	0.117996
2921	382	0.0391554	101	0.0315133	2	0.00322581	6	0.0174419	2	0.0263158	0.117652
630	376	0.0385404	36	0.0112324	6	0.00967742	20	0.0581395		0	0.11759
231	400	0.0410004	43	0.0134165	12	0.0193548	6	0.0174419	2	0.0263158	0.117529
51	347	0.0355679	51	0.0159126	11	0.0177419	12	0.0348837	1	0.0131579	0.117264
279	234	0.0239852	72	0.0224649	5	0.00806452	8	0.0232558	3	0.0394737	0.117244
1102	299	0.0306478	56	0.0174727	3	0.00483871	4	0.0116279	4	0.0526316	0.117219
802	339	0.0347478	67	0.0209048		0	12	0.0348837	2	0.0263158	0.116852
157	378	0.0387454	51	0.0159126	6	0.00967742	9	0.0261628	2	0.0263158	0.116814
348	372	0.0381304	91	0.0283931	3	0.00483871	2	0.00581395	3	0.0394737	0.11665
361	200	0.0205002	49	0.0152886	8	0.0129032	5	0.0145349	4	0.0526316	0.115859
1527	354	0.0362854	127	0.0396256	3	0.00483871	3	0.00872093	2	0.0263158	0.115786
734	307	0.0314678	108	0.0336973	6	0.00967742	5	0.0145349	2	0.0263158	0.115693
1500	274	0.0280853	87	0.0271451	4	0.00645161	5	0.0145349	3	0.0394737	0.115691
89	320	0.0328003	50	0.0156006	9	0.0145161	9	0.0261628	2	0.0263158	0.115396
2839	295	0.0302378	21	0.00655226	5	0.00806452	6	0.0174419	4	0.0526316	0.114928
1529	317	0.0324928	75	0.0234009	4	0.00645161	9	0.0261628	2	0.0263158	0.114824
1759	250	0.0256253	96	0.0299532	3	0.00483871	5	0.0145349	3	0.0394737	0.114426
1103	327	0.0335178	87	0.0271451	5	0.00806452	2	0.00581395	3	0.0394737	0.114015
706	379	0.0388479	47	0.0146646	5	0.00806452	18	0.0523256		0	0.113903
833	324	0.0332103	84	0.026209	2	0.00322581	4	0.0116279	3	0.0394737	0.113747
56	289	0.0296228	31	0.00967239	7	0.0112903	8	0.0232558	3	0.0394737	0.113315
755	429	0.0439729	101	0.0315133	8	0.0129032	4	0.0116279	1	0.0131579	0.113175
1597	211	0.0216277	89	0.0277691	3	0.00483871	11	0.0319767	2	0.0263158	0.112528
2147	370	0.0379254	74	0.0230889	3	0.00483871	7	0.0203488	2	0.0263158	0.112518
138	413	0.0423329	58	0.0180967	6	0.00967742	10	0.0290698	1	0.0131579	0.112335
87	323	0.0331078	37	0.0115445	3	0.00483871	8	0.0232558	3	0.0394737	0.112221
327	375	0.0384379	100	0.0312012	2	0.00322581	9	0.0261628	1	0.0131579	0.112186
654	315	0.0322878	54	0.0168487	2	0.00322581	16	0.0465116	1	0.0131579	0.112032
668	238	0.0243952	76	0.0237129	5	0.00806452	1	0.00290698	4	0.0526316	0.111711
1326	298	0.0305453	102	0.0318253	5	0.00806452	5	0.0145349	2	0.0263158	0.111286
2260	455	0.046638	45	0.0140406	4	0.00645161	6	0.0174419	2	0.0263158	0.110888
2624	454	0.0465355	79	0.024649	2	0.00322581	8	0.0232558	1	0.0131579	0.110824
1421	218	0.0223452	85	0.0265211	3	0.00483871	6	0.0174419	3	0.0394737	0.110621
283	394	0.0403854	107	0.0333853	2	0.00322581	7	0.0203488	1	0.0131579	0.110503
124	308	0.0315703	25	0.00780031	7	0.0112903	7	0.0203488	3	0.0394737	0.110483
1281	324	0.0332103	58	0.0180967	3	0.00483871	5	0.0145349	3	0.0394737	0.110154
976	319	0.0326978	94	0.0293292	8	0.0129032	3	0.00872093	2	0.0263158	0.109967
2829	314	0.0321853	47	0.0146646	2	0.00322581	7	0.0203488	3	0.0394737	0.109898
240	183	0.0187577	24	0.0074883	6	0.00967742	7	0.0203488	4	0.0526316	0.108904
379	294	0.0301353	85	0.0265211	6	0.00967742	10	0.0290698	1	0.0131579	0.108561
2823	360	0.0369004	54	0.0168487	4	0.00645161	3	0.00872093	3	0.0394737	0.108395
357	248	0.0254203	71	0.0221529	4	0.00645161	5	0.0145349	3	0.0394737	0.108033
928	328	0.0336203	68	0.0212168	3	0.00483871	3	0.00872093	3	0.0394737	0.107871
108	330	0.0338253	52	0.0162246	16	0.0258065	11	0.0319767		0	0.107833
1425	251	0.0257278	102	0.0318253	3	0.00483871	2	0.00581395	3	0.0394737	0.107679
375	368	0.0377204	122	0.0380655	8	0.0129032	2	0.00581395	1	0.0131579	0.107661
2060	368	0.0377204	50	0.0156006	2	0.00322581	4	0.0116279	3	0.0394737	0.107648
492	237	0.0242927	49	0.0152886	5	0.00806452	7	0.0203488	3	0.0394737	0.107468
1198	355	0.0363879	48	0.0149766	7	0.0112903	6	0.0174419	2	0.0263158	0.106412
908	305	0.0312628	69	0.0215289	7	0.0112903	10	0.0290698	1	0.0131579	0.10631
143	282	0.0289053	37	0.0115445	9	0.0145161	4	0.0116279	3	0.0394737	0.106067
2246	458	0.0469455	94	0.0293292	2	0.00322581	9	0.0261628		0	0.105663
3244	203	0.0208077	7	0.00218409	5	0.00806452	3	0.00872093	5	0.0657895	0.105567
312	310	0.0317753	46	0.0143526	7	0.0112903	12	0.0348837	1	0.0131579	0.10546
805	241	0.0247027	23	0.00717629	5	0.00806452	18	0.0523256	1	0.0131579	0.105427
190	263	0.0269578	50	0.0156006	10	0.016129	7	0.0203488	2	0.0263158	0.105352
123	385	0.0394629	73	0.0227769	5	0.00806452	3	0.00872093	2	0.0263158	0.105341
429	349	0.0357729	79	0.024649	8	0.0129032	11	0.0319767		0	0.105302
1339	268	0.0274703	116	0.0361934	5	0.00806452	7	0.0203488	1	0.0131579	0.105235
1601	222	0.0227552	82	0.025585	7	0.0112903	11	0.0319767	1	0.0131579	0.104765
1800	309	0.0316728	45	0.0140406	3	0.00483871	5	0.0145349	3	0.0394737	0.104561
1247	244	0.0250103	93	0.0290172	6	0.00967742	5	0.0145349	2	0.0263158	0.104556
2124	351	0.0359779	137	0.0427457	5	0.00806452	6	0.0174419		0	0.10423
3138	348	0.0356704	27	0.00842434	1	0.0016129	2	0.00581395	4	0.0526316	0.104153
1525	346	0.0354654	134	0.0418097	4	0.00645161	7	0.0203488		0	0.104075
486	273	0.0279828	58	0.0180967	3	0.00483871	9	0.0261628	2	0.0263158	0.103397
2338	307	0.0314678	60	0.0187207	4	0.00645161	7	0.0203488	2	0.0263158	0.103305
2528	430	0.0440754	71	0.0221529	2	0.00322581	7	0.0203488	1	0.0131579	0.102961
226	289	0.0296228	24	0.0074883	9	0.0145161	4	0.0116279	3	0.0394737	0.102729
800	254	0.0260353	52	0.0162246	4	0.00645161	14	0.0406977	1	0.0131579	0.102567
398	293	0.0300328	70	0.0218409	6	0.00967742	5	0.0145349	2	0.0263158	0.102402
2722	474	0.0485855	73	0.0227769	3	0.00483871	9	0.0261628		0	0.102364
296	285	0.0292128	76	0.0237129	6	0.00967742	9	0.0261628	1	0.0131579	0.101924
632	333	0.0341328	26	0.00811232	7	0.0112903	12	0.0348837	1	0.0131579	0.101577
1528	331	0.0339278	92	0.0287051	5	0.00806452	6	0.0174419	1	0.0131579	0.101297
273	385	0.0394629	51	0.0159126	4	0.00645161	9	0.0261628	1	0.0131579	0.101148
310	421	0.0431529	81	0.025273	4	0.00645161	9	0.0261628		0	0.10104
531	279	0.0285978	97	0.0302652	6	0.00967742	2	0.00581395	2	0.0263158	0.10067
1697	317	0.0324928	81	0.025273	3	0.00483871	4	0.0116279	2	0.0263158	0.100548
1881	407	0.0417179	57	0.0177847	2	0.00322581	8	0.0232558	1	0.0131579	0.0991421
217	296	0.0303403	56	0.0174727		0	13	0.0377907	1	0.0131579	0.0987616
793	191	0.0195777	41	0.0127925	3	0.00483871	12	0.0348837	2	0.0263158	0.0984084
1244	234	0.0239852	74	0.0230889	6	0.00967742	5	0.0145349	2	0.0263158	0.0976023
1692	419	0.0429479	114	0.0355694	1	0.0016129	6	0.0174419		0	0.0975721
1700	274	0.0280853	71	0.0221529	2	0.00322581	6	0.0174419	2	0.0263158	0.0972216
2928	293	0.0300328	41	0.0127925	2	0.00322581	4	0.0116279	3	0.0394737	0.0971527
3330	178	0.0182452	10	0.00312012	7	0.0112903	4	0.0116279	4	0.0526316	0.0969151
2244	366	0.0375154	48	0.0149766	1	0.0016129	10	0.0290698	1	0.0131579	0.0963325
307	368	0.0377204	70	0.0218409	2	0.00322581	7	0.0203488	1	0.0131579	0.0962938
1345	237	0.0242927	88	0.0274571	4	0.00645161	4	0.0116279	2	0.0263158	0.0961452
401	259	0.0265478	62	0.0193448	4	0.00645161	6	0.0174419	2	0.0263158	0.0961018
369	248	0.0254203	59	0.0184087	5	0.00806452	6	0.0174419	2	0.0263158	0.0956512
2037	236	0.0241902	86	0.0268331	5	0.00806452	8	0.0232558	1	0.0131579	0.0955015
1182	267	0.0273678	63	0.0196568	1	0.0016129	7	0.0203488	2	0.0263158	0.0953021
497	239	0.0244977	67	0.0209048	2	0.00322581	7	0.0203488	2	0.0263158	0.095293
81	354	0.0362854	42	0.0131045	3	0.00483871	5	0.0145349	2	0.0263158	0.0950793
822	216	0.0221402	79	0.024649	8	0.0129032	3	0.00872093	2	0.0263158	0.0947292
987	185	0.0189627	52	0.0162246	7	0.0112903	3	0.00872093	3	0.0394737	0.0946723
673	226	0.0231652	67	0.0209048	6	0.00967742	5	0.0145349	2	0.0263158	0.0945982
116	385	0.0394629	43	0.0134165	3	0.00483871	8	0.0232558	1	0.0131579	0.0941318
1344	280	0.0287003	90	0.0280811	4	0.00645161	6	0.0174419	1	0.0131579	0.0938328
2825	395	0.0404879	52	0.0162246	2	0.00322581	7	0.0203488	1	0.0131579	0.0934451
365	362	0.0371054	28	0.00873635	4	0.00645161	5	0.0145349	2	0.0263158	0.093144
538	284	0.0291103	100	0.0312012	2	0.00322581	1	0.00290698	2	0.0263158	0.0927601
1602	245	0.0251128	92	0.0287051	4	0.00645161	2	0.00581395	2	0.0263158	0.0923993
664	235	0.0240877	72	0.0224649	3	0.00483871	5	0.0145349	2	0.0263158	0.092242
758	185	0.0189627	69	0.0215289	4	0.00645161	2	0.00581395	3	0.0394737	0.0922308
263	396	0.0405904	75	0.0234009	3	0.00483871	8	0.0232558		0	0.0920859
136	345	0.0353629	25	0.00780031	13	0.0209677	5	0.0145349	1	0.0131579	0.0918237
1190	314	0.0321853	64	0.0199688	1	0.0016129	4	0.0116279	2	0.0263158	0.0917107
509	262	0.0268553	27	0.00842434	7	0.0112903	11	0.0319767	1	0.0131579	0.0917046
2828	289	0.0296228	44	0.0137285	1	0.0016129	7	0.0203488	2	0.0263158	0.0916289
816	229	0.0234727	93	0.0290172	8	0.0129032	9	0.0261628		0	0.0915559
494	242	0.0248052	58	0.0180967	3	0.00483871	6	0.0174419	2	0.0263158	0.0914983
1683	161	0.0165027	73	0.0227769	3	0.00483871	7	0.0203488	2	0.0263158	0.0907829
149	341	0.0349528	55	0.0171607	5	0.00806452	6	0.0174419	1	0.0131579	0.0907778
90	215	0.0220377	26	0.00811232	5	0.00806452	9	0.0261628	2	0.0263158	0.0906931
2730	254	0.0260353	32	0.0099844	4	0.00645161	3	0.00872093	3	0.0394737	0.0906659
1873	269	0.0275728	65	0.0202808	3	0.00483871	4	0.0116279	2	0.0263158	0.090636
1864	343	0.0351579	97	0.0302652	2	0.00322581	3	0.00872093	1	0.0131579	0.0905277
1432	408	0.0418204	127	0.0396256		0	3	0.00872093		0	0.0901669
754	348	0.0356704	79	0.024649	3	0.00483871	4	0.0116279	1	0.0131579	0.0899439
769	275	0.0281878	75	0.0234009	3	0.00483871	2	0.00581395	2	0.0263158	0.0885572
1760	165	0.0169127	73	0.0227769	2	0.00322581	2	0.00581395	3	0.0394737	0.088203
3127	342	0.0350554	43	0.0134165	2	0.00322581	8	0.0232558	1	0.0131579	0.0881114
1242	192	0.0196802	85	0.0265211	6	0.00967742	2	0.00581395	2	0.0263158	0.0880084
2121	291	0.0298278	88	0.0274571		0	6	0.0174419	1	0.0131579	0.0878847
679	300	0.0307503	64	0.0199688	2	0.00322581	7	0.0203488	1	0.0131579	0.0874516
1770	254	0.0260353	87	0.0271451	4	0.00645161	5	0.0145349	1	0.0131579	0.0873247
202	306	0.0313653	55	0.0171607	5	0.00806452	6	0.0174419	1	0.0131579	0.0871903
3041	156	0.0159902	14	0.00436817	7	0.0112903	1	0.00290698	4	0.0526316	0.0871872
1347	274	0.0280853	93	0.0290172	3	0.00483871	4	0.0116279	1	0.0131579	0.086727
1437	192	0.0196802	54	0.0168487	3	0.00483871	2	0.00581395	3	0.0394737	0.0866552
830	255	0.0261378	81	0.025273	1	0.0016129	7	0.0203488	1	0.0131579	0.0865304
2525	347	0.0355679	64	0.0199688	2	0.00322581	5	0.0145349	1	0.0131579	0.0864552
117	285	0.0292128	37	0.0115445	3	0.00483871	5	0.0145349	2	0.0263158	0.0864466
432	215	0.0220377	50	0.0156006	3	0.00483871	6	0.0174419	2	0.0263158	0.0862347
2337	331	0.0339278	73	0.0227769	1	0.0016129	5	0.0145349	1	0.0131579	0.0860104
620	264	0.0270603	61	0.0190328	3	0.00483871	3	0.00872093	2	0.0263158	0.0859685
749	218	0.0223452	61	0.0190328	4	0.00645161	4	0.0116279	2	0.0263158	0.0857733
35	237	0.0242927	47	0.0146646	8	0.0129032	7	0.0203488	1	0.0131579	0.0853673
1259	226	0.0231652	80	0.024961	4	0.00645161	6	0.0174419	1	0.0131579	0.0851776
1080	204	0.0209102	72	0.0224649	5	0.00806452	7	0.0203488	1	0.0131579	0.0849464
1360	309	0.0316728	62	0.0193448	3	0.00483871	10	0.0290698		0	0.0849261
841	317	0.0324928	92	0.0287051	2	0.00322581	7	0.0203488		0	0.0847726
322	269	0.0275728	59	0.0184087	6	0.00967742	10	0.0290698		0	0.0847287
854	129	0.0132226	38	0.0118565	5	0.00806452	4	0.0116279	3	0.0394737	0.0842452
1243	250	0.0256253	101	0.0315133	5	0.00806452	2	0.00581395	1	0.0131579	0.0841749
1795	236	0.0241902	19	0.00592824		0	5	0.0145349	3	0.0394737	0.084127
1104	264	0.0270603	70	0.0218409	1	0.0016129	2	0.00581395	2	0.0263158	0.0826438
1763	177	0.0181427	74	0.0230889	2	0.00322581	4	0.0116279	2	0.0263158	0.0824011
385	217	0.0222427	47	0.0146646	8	0.0129032	2	0.00581395	2	0.0263158	0.0819403
760	229	0.0234727	55	0.0171607	2	0.00322581	4	0.0116279	2	0.0263158	0.0818029
2219	189	0.0193727	73	0.0227769	2	0.00322581	8	0.0232558	1	0.0131579	0.0817891
1948	356	0.0364904	106	0.0330733	2	0.00322581	3	0.00872093		0	0.0815104
54	379	0.0388479	46	0.0143526	2	0.00322581	4	0.0116279	1	0.0131579	0.0812121
835	175	0.0179377	51	0.0159126	3	0.00483871	1	0.00290698	3	0.0394737	0.0810697
598	252	0.0258303	81	0.025273	5	0.00806452	3	0.00872093	1	0.0131579	0.0810466
684	261	0.0267528	69	0.0215289	4	0.00645161	9	0.0261628		0	0.080896
1773	311	0.0318778	112	0.0349454	3	0.00483871	3	0.00872093		0	0.0803829
1957	315	0.0322878	77	0.024025	4	0.00645161	6	0.0174419		0	0.0802063
444	141	0.0144526	49	0.0152886	3	0.00483871	2	0.00581395	3	0.0394737	0.0798676
1338	209	0.0214227	83	0.025897	3	0.00483871	5	0.0145349	1	0.0131579	0.0798512
1676	194	0.0198852	84	0.026209	1	0.0016129	2	0.00581395	2	0.0263158	0.0798369
2029	244	0.0250103	98	0.0305772	3	0.00483871	2	0.00581395	1	0.0131579	0.079398
2617	169	0.0173227	30	0.00936037	1	0.0016129	4	0.0116279	3	0.0394737	0.0793975
1416	137	0.0140426	52	0.0162246	4	0.00645161	1	0.00290698	3	0.0394737	0.0790996
808	195	0.0199877	53	0.0165367	2	0.00322581	9	0.0261628	1	0.0131579	0.0790709
2221	228	0.0233702	84	0.026209	1	0.0016129	5	0.0145349	1	0.0131579	0.078885
682	221	0.0226527	61	0.0190328	3	0.00483871	2	0.00581395	2	0.0263158	0.0786539
573	202	0.0207052	25	0.00780031	2	0.00322581	7	0.0203488	2	0.0263158	0.078396
3426	422	0.0432554	10	0.00312012	9	0.0145161	6	0.0174419		0	0.0783335
2222	220	0.0225502	84	0.026209	1	0.0016129	5	0.0145349	1	0.0131579	0.078065
465	175	0.0179377	47	0.0146646	2	0.00322581	10	0.0290698	1	0.0131579	0.0780557
653	189	0.0193727	32	0.0099844	4	0.00645161	10	0.0290698	1	0.0131579	0.0780364
295	300	0.0307503	43	0.0134165		0	7	0.0203488	1	0.0131579	0.0776736
2066	281	0.0288028	28	0.00873635	4	0.00645161	7	0.0203488	1	0.0131579	0.0774975
759	228	0.0233702	67	0.0209048	7	0.0112903	3	0.00872093	1	0.0131579	0.0774442
2529	365	0.0374129	62	0.0193448	2	0.00322581	6	0.0174419		0	0.0774253
700	128	0.0131201	40	0.0124805	4	0.00645161	2	0.00581395	3	0.0394737	0.0773399
2125	256	0.0262403	84	0.026209		0	4	0.0116279	1	0.0131579	0.0772351
1082	207	0.0212177	59	0.0184087	5	0.00806452	1	0.00290698	2	0.0263158	0.0769137
801	187	0.0191677	30	0.00936037	2	0.00322581	11	0.0319767	1	0.0131579	0.0768885
1940	234	0.0239852	83	0.025897	4	0.00645161	7	0.0203488		0	0.0766827
1009	186	0.0190652	38	0.0118565	2	0.00322581	1	0.00290698	3	0.0394737	0.0765281
2625	391	0.0400779	65	0.0202808	1	0.0016129	5	0.0145349		0	0.0765065
2437	307	0.0314678	63	0.0196568	1	0.0016129	8	0.0232558		0	0.0759933
265	148	0.0151702	34	0.0106084	4	0.00645161	6	0.0174419	2	0.0263158	0.0759878
1336	169	0.0173227	73	0.0227769	2	0.00322581	2	0.00581395	2	0.0263158	0.0754551
2052	300	0.0307503	82	0.025585	1	0.0016129	6	0.0174419		0	0.0753901
172	218	0.0223452	23	0.00717629	2	0.00322581	10	0.0290698	1	0.0131579	0.074975
1159	153	0.0156827	65	0.0202808	7	0.0112903	5	0.0145349	1	0.0131579	0.0749466
1333	154	0.0157852	72	0.0224649	1	0.0016129	3	0.00872093	2	0.0263158	0.0748997
551	166	0.0170152	40	0.0124805		0	2	0.00581395	3	0.0394737	0.0747833
981	157	0.0160927	65	0.0202808	3	0.00483871	7	0.0203488	1	0.0131579	0.0747189
2428	193	0.0197827	21	0.00655226		0	3	0.00872093	3	0.0394737	0.0745296
194	191	0.0195777	51	0.0159126	4	0.00645161	2	0.00581395	2	0.0263158	0.0740717
104	282	0.0289053	8	0.0024961	2	0.00322581	9	0.0261628	1	0.0131579	0.0739479
2408	188	0.0192702	66	0.0205928	1	0.0016129	2	0.00581395	2	0.0263158	0.0736057
1970	326	0.0334153	44	0.0137285		0	9	0.0261628		0	0.0733067
1859	269	0.0275728	93	0.0290172	3	0.00483871	4	0.0116279		0	0.0730566
1857	129	0.0132226	36	0.0112324	2	0.00322581	2	0.00581395	3	0.0394737	0.0729685
763	227	0.0232677	58	0.0180967	6	0.00967742	3	0.00872093	1	0.0131579	0.0729207
1253	183	0.0187577	55	0.0171607	3	0.00483871	2	0.00581395	2	0.0263158	0.0728868
2524	274	0.0280853	49	0.0152886	1	0.0016129	5	0.0145349	1	0.0131579	0.0726796
1200	202	0.0207052	20	0.00624025	2	0.00322581	1	0.00290698	3	0.0394737	0.0725519
937	185	0.0189627	57	0.0177847	4	0.00645161	1	0.00290698	2	0.0263158	0.0724218
543	207	0.0212177	36	0.0112324	1	0.0016129	4	0.0116279	2	0.0263158	0.0720068
1934	175	0.0179377	65	0.0202808	1	0.0016129	2	0.00581395	2	0.0263158	0.0719611
284	272	0.0278803	59	0.0184087	5	0.00806452	6	0.0174419		0	0.0717954
473	237	0.0242927	60	0.0187207	4	0.00645161	3	0.00872093	1	0.0131579	0.0713439
599	235	0.0240877	65	0.0202808	3	0.00483871	3	0.00872093	1	0.0131579	0.0710861
978	177	0.0181427	63	0.0196568	3	0.00483871	5	0.0145349	1	0.0131579	0.070331
1954	258	0.0264453	74	0.0230889	1	0.0016129	2	0.00581395	1	0.0131579	0.0701189
1431	294	0.0301353	95	0.0296412	1	0.0016129	3	0.00872093		0	0.0701103
1710	200	0.0205002	42	0.0131045		0	8	0.0232558	1	0.0131579	0.0700184
1544	160	0.0164002	11	0.00343214	3	0.00483871	2	0.00581395	3	0.0394737	0.0699586
115	257	0.0263428	24	0.0074883	5	0.00806452	5	0.0145349	1	0.0131579	0.0695884
778	281	0.0288028	64	0.0199688	1	0.0016129	2	0.00581395	1	0.0131579	0.0693563
1245	181	0.0185527	82	0.025585	2	0.00322581	3	0.00872093	1	0.0131579	0.0692423
1342	201	0.0206027	70	0.0218409	3	0.00483871	3	0.00872093	1	0.0131579	0.0691611
812	238	0.0243952	78	0.024337		0	7	0.0203488		0	0.0690811
2240	320	0.0328003	69	0.0215289		0	5	0.0145349		0	0.0688641
1084	166	0.0170152	57	0.0177847	3	0.00483871	1	0.00290698	2	0.0263158	0.0688614
1194	180	0.0184502	25	0.00780031	1	0.0016129	5	0.0145349	2	0.0263158	0.0687141
1255	204	0.0209102	63	0.0196568	2	0.00322581	4	0.0116279	1	0.0131579	0.0685786
1183	204	0.0209102	62	0.0193448	2	0.00322581	4	0.0116279	1	0.0131579	0.0682666
1439	197	0.0201927	69	0.0215289	1	0.0016129	4	0.0116279	1	0.0131579	0.0681203
1258	240	0.0246002	76	0.0237129	5	0.00806452	4	0.0116279		0	0.0680056
557	79	0.00809758	26	0.00811232	4	0.00645161	2	0.00581395	3	0.0394737	0.0679492
3495	283	0.0290078	10	0.00312012	5	0.00806452	5	0.0145349	1	0.0131579	0.0678852
1181	195	0.0199877	35	0.0109204	1	0.0016129	3	0.00872093	2	0.0263158	0.0675578
2409	214	0.0219352	80	0.024961	1	0.0016129	2	0.00581395	1	0.0131579	0.067481
1195	244	0.0250103	59	0.0184087	3	0.00483871	2	0.00581395	1	0.0131579	0.0672295
745	159	0.0162977	42	0.0131045	5	0.00806452	1	0.00290698	2	0.0263158	0.0666895
892	146	0.0149651	42	0.0131045	4	0.00645161	2	0.00581395	2	0.0263158	0.066651
1530	160	0.0164002	34	0.0106084	1	0.0016129	4	0.0116279	2	0.0263158	0.0665652
3429	241	0.0247027	12	0.00374415	8	0.0129032	4	0.0116279	1	0.0131579	0.0661359
2513	244	0.0250103	46	0.0143526	3	0.00483871	3	0.00872093	1	0.0131579	0.0660804
986	271	0.0277778	73	0.0227769	6	0.00967742	2	0.00581395		0	0.0660461
1687	170	0.0174252	56	0.0174727	1	0.0016129	1	0.00290698	2	0.0263158	0.0657335
2719	237	0.0242927	48	0.0149766	1	0.0016129	4	0.0116279	1	0.0131579	0.065668
2821	285	0.0292128	41	0.0127925	2	0.00322581	7	0.0203488		0	0.0655799
1611	262	0.0268553	86	0.0268331		0	4	0.0116279		0	0.0653162
1951	268	0.0274703	69	0.0215289	1	0.0016129	5	0.0145349		0	0.0651469
2731	239	0.0244977	26	0.00811232	3	0.00483871	5	0.0145349	1	0.0131579	0.0651416
3241	178	0.0182452	12	0.00374415	5	0.00806452	3	0.00872093	2	0.0263158	0.0650906
1166	123	0.0126076	22	0.00686427	1	0.0016129	6	0.0174419	2	0.0263158	0.0648425
602	130	0.0133251	23	0.00717629	3	0.00483871		0	3	0.0394737	0.0648138
1595	136	0.0139401	44	0.0137285	3	0.00483871	2	0.00581395	2	0.0263158	0.0646371
373	149	0.0152727	43	0.0134165	5	0.00806452	5	0.0145349	1	0.0131579	0.0644465
215	282	0.0289053	61	0.0190328	3	0.00483871	4	0.0116279		0	0.0644047
911	201	0.0206027	64	0.0199688	3	0.00483871	2	0.00581395	1	0.0131579	0.0643821
916	226	0.0231652	79	0.024649	3	0.00483871	4	0.0116279		0	0.0642808
1413	96	0.0098401	37	0.0115445	3	0.00483871	4	0.0116279	2	0.0263158	0.064167
2622	183	0.0187577	41	0.0127925	3	0.00483871	5	0.0145349	1	0.0131579	0.0640817
1352	209	0.0214227	63	0.0196568	4	0.00645161	1	0.00290698	1	0.0131579	0.063596
848	176	0.0180402	51	0.0159126	3	0.00483871	4	0.0116279	1	0.0131579	0.0635773
109	148	0.0151702	34	0.0106084	8	0.0129032	4	0.0116279	1	0.0131579	0.0634676
1958	268	0.0274703	72	0.0224649	1	0.0016129	4	0.0116279		0	0.063176
631	190	0.0194752	20	0.00624025	6	0.00967742	5	0.0145349	1	0.0131579	0.0630856
1246	203	0.0208077	83	0.025897	1	0.0016129	5	0.0145349		0	0.0628525
1590	136	0.0139401	61	0.0190328	2	0.00322581		0	2	0.0263158	0.0625145
3410	146	0.0149651	5	0.00156006	2	0.00322581	1	0.00290698	3	0.0394737	0.0621317
110	143	0.0146576	17	0.00530421	7	0.0112903	6	0.0174419	1	0.0131579	0.0618519
853	234	0.0239852	45	0.0140406	3	0.00483871	2	0.00581395	1	0.0131579	0.0618364
1172	187	0.0191677	49	0.0152886	3	0.00483871	3	0.00872093	1	0.0131579	0.0611738
1240	136	0.0139401	47	0.0146646	3	0.00483871	5	0.0145349	1	0.0131579	0.0611362
1150	226	0.0231652	73	0.0227769	4	0.00645161	3	0.00872093		0	0.0611147
1332	152	0.0155802	55	0.0171607	4	0.00645161	3	0.00872093	1	0.0131579	0.0610713
1068	152	0.0155802	56	0.0174727	2	0.00322581	4	0.0116279	1	0.0131579	0.0610645
3474	215	0.0220377	12	0.00374415		0	3	0.00872093	2	0.0263158	0.0608186
618	81	0.00830258	22	0.00686427	2	0.00322581	1	0.00290698	3	0.0394737	0.0607733
2941	128	0.0131201	9	0.00280811	6	0.00967742	3	0.00872093	2	0.0263158	0.0606424
229	115	0.0117876	14	0.00436817	5	0.00806452	8	0.0232558	1	0.0131579	0.060634
2927	223	0.0228577	35	0.0109204	3	0.00483871	3	0.00872093	1	0.0131579	0.0604957
1286	160	0.0164002	33	0.0102964	1	0.0016129	2	0.00581395	2	0.0263158	0.0604392
377	226	0.0231652	77	0.024025	1	0.0016129	4	0.0116279		0	0.060431
57	147	0.0150677	16	0.0049922	3	0.00483871	3	0.00872093	2	0.0263158	0.0599353
1424	138	0.0141451	62	0.0193448		0		0	2	0.0263158	0.0598057
1085	178	0.0182452	47	0.0146646	3	0.00483871	3	0.00872093	1	0.0131579	0.0596273
481	148	0.0151702	33	0.0102964	4	0.00645161	5	0.0145349	1	0.0131579	0.059611
1955	244	0.0250103	68	0.0212168	1	0.0016129	4	0.0116279		0	0.0594679
1499	132	0.0135301	51	0.0159126	5	0.00806452	3	0.00872093	1	0.0131579	0.0593861
1854	167	0.0171177	64	0.0199688	2	0.00322581	2	0.00581395	1	0.0131579	0.0592841
1600	196	0.0200902	63	0.0196568	3	0.00483871	5	0.0145349		0	0.0591206
1099	140	0.0143501	55	0.0171607	7	0.0112903	1	0.00290698	1	0.0131579	0.058866
1233	155	0.0158877	46	0.0143526	4	0.00645161	3	0.00872093	1	0.0131579	0.0585707
1947	199	0.0203977	61	0.0190328	1	0.0016129	6	0.0174419		0	0.0584852
2234	182	0.0186552	37	0.0115445	2	0.00322581	4	0.0116279	1	0.0131579	0.0582113
474	99	0.0101476	34	0.0106084	6	0.00967742	5	0.0145349	1	0.0131579	0.0581262
1872	156	0.0159902	45	0.0140406	2	0.00322581	4	0.0116279	1	0.0131579	0.0580423
1509	47	0.00481755	20	0.00624025	1	0.0016129	2	0.00581395	3	0.0394737	0.0579583
158	301	0.0308528	35	0.0109204	1	0.0016129	5	0.0145349		0	0.057921
2061	238	0.0243952	32	0.0099844	1	0.0016129	3	0.00872093	1	0.0131579	0.0578714
851	158	0.0161952	47	0.0146646	3	0.00483871	3	0.00872093	1	0.0131579	0.0575773
1362	80	0.00820008	12	0.00374415	2	0.00322581	1	0.00290698	3	0.0394737	0.0575507
2316	165	0.0169127	59	0.0184087	2	0.00322581	2	0.00581395	1	0.0131579	0.0575191
1961	220	0.0225502	64	0.0199688	2	0.00322581	4	0.0116279		0	0.0573727
3040	172	0.0176302	13	0.00405616	2	0.00322581	2	0.00581395	2	0.0263158	0.0570419
1158	152	0.0155802	71	0.0221529	2	0.00322581	1	0.00290698	1	0.0131579	0.0570237
61	153	0.0156827	21	0.00655226	2	0.00322581	6	0.0174419	1	0.0131579	0.0560605
1187	206	0.0211152	46	0.0143526	1	0.0016129	2	0.00581395	1	0.0131579	0.0560525
2144	175	0.0179377	32	0.0099844	2	0.00322581	4	0.0116279	1	0.0131579	0.0559337
419	147	0.0150677	40	0.0124805	4	0.00645161	3	0.00872093	1	0.0131579	0.0558786
421	198	0.0202952	70	0.0218409	3	0.00483871	3	0.00872093		0	0.0556957
1761	141	0.0144526	62	0.0193448		0	3	0.00872093	1	0.0131579	0.0556762
2058	211	0.0216277	29	0.00904836		0	4	0.0116279	1	0.0131579	0.0554619
3245	69	0.00707257	3	0.000936037	3	0.00483871	1	0.00290698	3	0.0394737	0.055228
1506	92	0.00943009	43	0.0134165		0	2	0.00581395	2	0.0263158	0.0549764
732	163	0.0167077	41	0.0127925	4	0.00645161	2	0.00581395	1	0.0131579	0.0549236
803	179	0.0183477	23	0.00717629	1	0.0016129	5	0.0145349	1	0.0131579	0.0548297
3338	256	0.0262403	10	0.00312012	4	0.00645161	2	0.00581395	1	0.0131579	0.0547838
277	178	0.0182452	35	0.0109204	4	0.00645161	2	0.00581395	1	0.0131579	0.0545891
2924	107	0.0109676	22	0.00686427	1	0.0016129	3	0.00872093	2	0.0263158	0.0544815
1324	127	0.0130176	52	0.0162246	2	0.00322581	3	0.00872093	1	0.0131579	0.0543469
1848	104	0.0106601	37	0.0115445		0	2	0.00581395	2	0.0263158	0.0543343
1346	155	0.0158877	60	0.0187207	4	0.00645161		0	1	0.0131579	0.0542179
1769	193	0.0197827	76	0.0237129	3	0.00483871	2	0.00581395		0	0.0541483
3164	158	0.0161952	7	0.00218409	4	0.00645161	1	0.00290698	2	0.0263158	0.0540536
2053	194	0.0198852	34	0.0106084	1	0.0016129	3	0.00872093	1	0.0131579	0.0539854
2592	114	0.0116851	36	0.0112324	1	0.0016129	1	0.00290698	2	0.0263158	0.0537532
2923	302	0.0309553	45	0.0140406		0	3	0.00872093		0	0.0537168
2357	149	0.0152727	15	0.00468019	1	0.0016129	2	0.00581395	2	0.0263158	0.0536955
1524	126	0.0129151	51	0.0159126		0	4	0.0116279	1	0.0131579	0.0536136
1883	216	0.0221402	25	0.00780031	1	0.0016129	3	0.00872093	1	0.0131579	0.0534323
498	127	0.0130176	40	0.0124805	1	0.0016129		0	2	0.0263158	0.0534268
31	131	0.0134276	9	0.00280811	3	0.00483871	2	0.00581395	2	0.0263158	0.0532042
504	118	0.0120951	30	0.00936037	6	0.00967742	3	0.00872093	1	0.0131579	0.0530117
2500	158	0.0161952	51	0.0159126	3	0.00483871	1	0.00290698	1	0.0131579	0.0530114
206	190	0.0194752	31	0.00967239	3	0.00483871	2	0.00581395	1	0.0131579	0.0529581
887	196	0.0200902	44	0.0137285	1	0.0016129	6	0.0174419		0	0.0528735
2618	195	0.0199877	30	0.00936037	1	0.0016129	3	0.00872093	1	0.0131579	0.0528398
1681	140	0.0143501	62	0.0193448	1	0.0016129	6	0.0174419		0	0.0527497
1956	209	0.0214227	62	0.0193448	2	0.00322581	3	0.00872093		0	0.0527142
2044	185	0.0189627	42	0.0131045	1	0.0016129	2	0.00581395	1	0.0131579	0.052652
3910	187	0.0191677	7	0.00218409	4	0.00645161	4	0.0116279	1	0.0131579	0.0525892
2431	306	0.0313653	58	0.0180967		0	1	0.00290698		0	0.052369
971	124	0.0127101	33	0.0102964	1	0.0016129	5	0.0145349	1	0.0131579	0.0523122
566	143	0.0146576	12	0.00374415	3	0.00483871	10	0.0290698		0	0.0523103
1153	110	0.0112751	36	0.0112324	3	0.00483871	4	0.0116279	1	0.0131579	0.0521321
641	129	0.0132226	24	0.0074883	4	0.00645161	4	0.0116279	1	0.0131579	0.0519483
2342	218	0.0223452	34	0.0106084		0	2	0.00581395	1	0.0131579	0.0519255
1510	89	0.00912259	29	0.00904836	1	0.0016129	2	0.00581395	2	0.0263158	0.0519136
476	120	0.0123001	46	0.0143526	2	0.00322581	3	0.00872093	1	0.0131579	0.0517573
2245	273	0.0279828	43	0.0134165	1	0.0016129	3	0.00872093		0	0.0517331
3821	235	0.0240877	6	0.00187207	6	0.00967742	1	0.00290698	1	0.0131579	0.0517021
1712	68	0.00697007	11	0.00343214	1	0.0016129		0	3	0.0394737	0.0514888
922	145	0.0148626	32	0.0099844	1	0.0016129	4	0.0116279	1	0.0131579	0.0512458
687	111	0.0113776	23	0.00717629	2	0.00322581	1	0.00290698	2	0.0263158	0.0510025
2333	108	0.0110701	25	0.00780031		0	2	0.00581395	2	0.0263158	0.0510002
62	231	0.0236777	19	0.00592824	6	0.00967742	4	0.0116279		0	0.0509113
825	128	0.0131201	22	0.00686427	1	0.0016129	1	0.00290698	2	0.0263158	0.0508201
223	118	0.0120951	18	0.00561622	5	0.00806452	4	0.0116279	1	0.0131579	0.0505617
1459	52	0.00533005	8	0.0024961	2	0.00322581		0	3	0.0394737	0.0505256
1152	153	0.0156827	55	0.0171607	1	0.0016129	1	0.00290698	1	0.0131579	0.0505211
452	58	0.00594506	15	0.00468019	3	0.00483871	3	0.00872093	2	0.0263158	0.0505007
1953	182	0.0186552	40	0.0124805	2	0.00322581	1	0.00290698	1	0.0131579	0.0504264
935	142	0.0145551	63	0.0196568		0	1	0.00290698	1	0.0131579	0.0502768
2026	111	0.0113776	25	0.00780031	1	0.0016129	1	0.00290698	2	0.0263158	0.0500136
721	172	0.0176302	51	0.0159126	3	0.00483871	4	0.0116279		0	0.0500094
770	126	0.0129151	38	0.0118565	2	0.00322581	3	0.00872093	1	0.0131579	0.0498762
2933	170	0.0174252	43	0.0134165		0	2	0.00581395	1	0.0131579	0.0498136
2141	210	0.0215252	48	0.0149766	1	0.0016129	4	0.0116279		0	0.0497426
2229	162	0.0166052	44	0.0137285	2	0.00322581	1	0.00290698	1	0.0131579	0.0496244
846	151	0.0154777	34	0.0106084	1	0.0016129	3	0.00872093	1	0.0131579	0.0495778
2540	175	0.0179377	10	0.00312012	4	0.00645161	3	0.00872093	1	0.0131579	0.0493882
731	163	0.0167077	34	0.0106084	1	0.0016129	7	0.0203488		0	0.0492778
995	145	0.0148626	39	0.0121685		0	3	0.00872093	1	0.0131579	0.04891
535	167	0.0171177	45	0.0140406	1	0.0016129	1	0.00290698	1	0.0131579	0.048836
895	119	0.0121976	46	0.0143526	2	0.00322581	2	0.00581395	1	0.0131579	0.0487479
1962	185	0.0189627	52	0.0162246	3	0.00483871	3	0.00872093		0	0.048747
169	132	0.0135301	33	0.0102964		0	4	0.0116279	1	0.0131579	0.0486123
199	176	0.0180402	18	0.00561622	1	0.0016129	8	0.0232558		0	0.0485251
1502	78	0.00799508	31	0.00967239	1	0.0016129	1	0.00290698	2	0.0263158	0.0485031
1193	151	0.0154777	21	0.00655226	1	0.0016129	4	0.0116279	1	0.0131579	0.0484286
2835	154	0.0157852	15	0.00468019	1	0.0016129		0	2	0.0263158	0.048394
242	160	0.0164002	26	0.00811232	3	0.00483871	2	0.00581395	1	0.0131579	0.048323
2250	263	0.0269578	26	0.00811232	1	0.0016129	4	0.0116279		0	0.0483109
1794	51	0.00522755		0	2	0.00322581		0	3	0.0394737	0.047927
725	144	0.0147601	7	0.00218409	2	0.00322581	5	0.0145349	1	0.0131579	0.0478628
2155	177	0.0181427	29	0.00904836	1	0.0016129	2	0.00581395	1	0.0131579	0.0477758
1423	126	0.0129151	55	0.0171607	1	0.0016129	1	0.00290698	1	0.0131579	0.0477536
3958	196	0.0200902	6	0.00187207	6	0.00967742	1	0.00290698	1	0.0131579	0.0477046
838	96	0.0098401	27	0.00842434	1	0.0016129	5	0.0145349	1	0.0131579	0.0475701
2334	197	0.0201927	34	0.0106084	2	0.00322581		0	1	0.0131579	0.0471848
1764	70	0.00717507	33	0.0102964	2	0.00322581		0	2	0.0263158	0.0470131
807	189	0.0193727	50	0.0156006	2	0.00322581	3	0.00872093		0	0.0469201
239	142	0.0145551	22	0.00686427	4	0.00645161	2	0.00581395	1	0.0131579	0.0468429
2915	174	0.0178352	17	0.00530421	2	0.00322581	7	0.0203488		0	0.046714
692	30	0.00307503	3	0.000936037	2	0.00322581		0	3	0.0394737	0.0467106
170	149	0.0152727	15	0.00468019	3	0.00483871	3	0.00872093	1	0.0131579	0.0466704
608	184	0.0188602	60	0.0187207	2	0.00322581	2	0.00581395		0	0.0466207
939	121	0.0124026	24	0.0074883	3	0.00483871	3	0.00872093	1	0.0131579	0.0466085
3350	169	0.0173227	7	0.00218409	5	0.00806452	2	0.00581395	1	0.0131579	0.0465431
674	122	0.0125051	47	0.0146646	2	0.00322581	1	0.00290698	1	0.0131579	0.0464604
1328	65	0.00666257	23	0.00717629	2	0.00322581	1	0.00290698	2	0.0263158	0.0462874
41	180	0.0184502	27	0.00842434	3	0.00483871	5	0.0145349		0	0.0462481
3039	88	0.00902009	6	0.00187207	2	0.00322581	2	0.00581395	2	0.0263158	0.0462477
2120	112	0.0114801	40	0.0124805	2	0.00322581	2	0.00581395	1	0.0131579	0.0461583
19	64	0.00656007	3	0.000936037	4	0.00645161	2	0.00581395	2	0.0263158	0.0460775
693	159	0.0162977	29	0.00904836	1	0.0016129	2	0.00581395	1	0.0131579	0.0459308
2261	68	0.00697007	7	0.00218409	1	0.0016129	3	0.00872093	2	0.0263158	0.0458038
2619	118	0.0120951	23	0.00717629	1	0.0016129	4	0.0116279	1	0.0131579	0.0456701
332	54	0.00553506	15	0.00468019	2	0.00322581	2	0.00581395	2	0.0263158	0.0455708
1699	195	0.0199877	54	0.0168487		0	3	0.00872093		0	0.0455573
936	96	0.0098401	34	0.0106084	2	0.00322581	3	0.00872093	1	0.0131579	0.0455532
1236	89	0.00912259	31	0.00967239	3	0.00483871	3	0.00872093	1	0.0131579	0.0455125
1865	199	0.0203977	51	0.0159126	2	0.00322581	2	0.00581395		0	0.0453501
193	101	0.0103526	22	0.00686427	2	0.00322581	4	0.0116279	1	0.0131579	0.0452285
374	119	0.0121976	24	0.0074883	5	0.00806452	6	0.0174419		0	0.0451923
773	96	0.0098401	22	0.00686427	4	0.00645161	3	0.00872093	1	0.0131579	0.0450348
266	160	0.0164002	16	0.0049922	2	0.00322581	7	0.0203488		0	0.044967
799	144	0.0147601	43	0.0134165	5	0.00806452	3	0.00872093		0	0.0449621
1002	162	0.0166052	66	0.0205928	3	0.00483871	1	0.00290698		0	0.0449437
1410	122	0.0125051	42	0.0131045	2	0.00322581	1	0.00290698	1	0.0131579	0.0449003
979	157	0.0160927	63	0.0196568	2	0.00322581	2	0.00581395		0	0.0447892
3266	207	0.0212177	11	0.00343214	7	0.0112903	3	0.00872093		0	0.0446611
3413	219	0.0224477	7	0.00218409	7	0.0112903	3	0.00872093		0	0.0446431
1589	110	0.0112751	50	0.0156006	1	0.0016129	1	0.00290698	1	0.0131579	0.0445535
681	89	0.00912259	29	0.00904836		0		0	2	0.0263158	0.0444867
722	151	0.0154777	39	0.0121685	5	0.00806452	3	0.00872093		0	0.0444316
1511	107	0.0109676	46	0.0143526		0	2	0.00581395	1	0.0131579	0.044292
39	191	0.0195777	9	0.00280811		0	3	0.00872093	1	0.0131579	0.0442646
237	119	0.0121976	17	0.00530421	3	0.00483871	3	0.00872093	1	0.0131579	0.0442194
2011	79	0.00809758	39	0.0121685	3	0.00483871	2	0.00581395	1	0.0131579	0.0440766
1702	151	0.0154777	35	0.0109204	1	0.0016129	1	0.00290698	1	0.0131579	0.0440759
1064	73	0.00748257	27	0.00842434	2	0.00322581	4	0.0116279	1	0.0131579	0.0439185
2411	161	0.0165027	41	0.0127925		0	5	0.0145349		0	0.0438301
1783	155	0.0158877	47	0.0146646	1	0.0016129	4	0.0116279		0	0.0437931
68	84	0.00861009	7	0.00218409	4	0.00645161		0	2	0.0263158	0.0435616
2350	144	0.0147601	30	0.00936037	2	0.00322581	1	0.00290698	1	0.0131579	0.0434112
21	197	0.0201927	12	0.00374415	3	0.00483871	5	0.0145349		0	0.0433104
3042	116	0.0118901	5	0.00156006	2	0.00322581		0	2	0.0263158	0.0429918
1011	171	0.0175277	30	0.00936037		0	1	0.00290698	1	0.0131579	0.0429529
1671	106	0.0108651	41	0.0127925	2	0.00322581	1	0.00290698	1	0.0131579	0.0429483
2938	197	0.0201927	16	0.0049922	1	0.0016129	1	0.00290698	1	0.0131579	0.0428627
362	118	0.0120951	14	0.00436817	1	0.0016129	4	0.0116279	1	0.0131579	0.042862
1775	104	0.0106601	33	0.0102964		0	3	0.00872093	1	0.0131579	0.0428353
1325	111	0.0113776	33	0.0102964	3	0.00483871	1	0.00290698	1	0.0131579	0.0425776
891	161	0.0165027	49	0.0152886	3	0.00483871	2	0.00581395		0	0.0424439
628	146	0.0149651	36	0.0112324	1	0.0016129	5	0.0145349		0	0.0423454
1507	54	0.00553506	24	0.0074883		0	1	0.00290698	2	0.0263158	0.0422461
3405	104	0.0106601	6	0.00187207	3	0.00483871	4	0.0116279	1	0.0131579	0.0421567
1173	120	0.0123001	48	0.0149766	1	0.0016129		0	1	0.0131579	0.0420475
1592	110	0.0112751	46	0.0143526	2	0.00322581		0	1	0.0131579	0.0420114
528	80	0.00820008	32	0.0099844	3	0.00483871	2	0.00581395	1	0.0131579	0.041995
2626	154	0.0157852	23	0.00717629		0	2	0.00581395	1	0.0131579	0.0419333
1860	163	0.0167077	57	0.0177847	1	0.0016129	2	0.00581395		0	0.0419192
422	136	0.0139401	41	0.0127925	4	0.00645161	3	0.00872093		0	0.0419052
2149	163	0.0167077	33	0.0102964	2	0.00322581	4	0.0116279		0	0.0418578
227	230	0.0235752	19	0.00592824	4	0.00645161	2	0.00581395		0	0.041769
738	122	0.0125051	55	0.0171607	2	0.00322581	3	0.00872093		0	0.0416125
2118	111	0.0113776	36	0.0112324		0	2	0.00581395	1	0.0131579	0.0415819
1108	57	0.00584256	9	0.00280811	4	0.00645161		0	2	0.0263158	0.0414181
1766	40	0.00410004	16	0.0049922		0	2	0.00581395	2	0.0263158	0.041222
409	118	0.0120951	18	0.00561622	1	0.0016129	3	0.00872093	1	0.0131579	0.0412031
3699	194	0.0198852	6	0.00187207	2	0.00322581	1	0.00290698	1	0.0131579	0.041048
906	171	0.0175277	46	0.0143526	2	0.00322581	2	0.00581395		0	0.04092
705	120	0.0123001	12	0.00374415	1	0.0016129	8	0.0232558		0	0.040913
2539	269	0.0275728	28	0.00873635	1	0.0016129	1	0.00290698		0	0.040829
2041	133	0.0136326	35	0.0109204	1	0.0016129	5	0.0145349		0	0.0407009
209	115	0.0117876	25	0.00780031	3	0.00483871	1	0.00290698	1	0.0131579	0.0404915
1329	71	0.00727757	34	0.0106084	4	0.00645161	1	0.00290698	1	0.0131579	0.0404025
1280	78	0.00799508	5	0.00156006	1	0.0016129	1	0.00290698	2	0.0263158	0.0403908
2317	70	0.00717507	22	0.00686427		0		0	2	0.0263158	0.0403551
1179	168	0.0172202	50	0.0156006	1	0.0016129	2	0.00581395		0	0.0402477
454	78	0.00799508	27	0.00842434	3	0.00483871	2	0.00581395	1	0.0131579	0.04023
367	106	0.0108651	28	0.00873635	1	0.0016129	2	0.00581395	1	0.0131579	0.0401862
2152	182	0.0186552	22	0.00686427		0	5	0.0145349		0	0.0400543
248	110	0.0112751	21	0.00655226	2	0.00322581	2	0.00581395	1	0.0131579	0.040025
2339	154	0.0157852	30	0.00936037	2	0.00322581	4	0.0116279		0	0.0399992
191	158	0.0161952	38	0.0118565	2	0.00322581	3	0.00872093		0	0.0399984
1847	156	0.0159902	53	0.0165367	1	0.0016129	2	0.00581395		0	0.0399537
823	91	0.00932759	27	0.00842434	2	0.00322581	2	0.00581395	1	0.0131579	0.0399496
410	124	0.0127101	12	0.00374415	1	0.0016129	3	0.00872093	1	0.0131579	0.039946
2237	166	0.0170152	31	0.00967239		0		0	1	0.0131579	0.0398455
1846	87	0.00891759	33	0.0102964	1	0.0016129	2	0.00581395	1	0.0131579	0.0397988
544	60	0.00615006	9	0.00280811	1	0.0016129	1	0.00290698	2	0.0263158	0.0397938
2328	126	0.0129151	16	0.0049922		0	3	0.00872093	1	0.0131579	0.0397862
2530	205	0.0210127	36	0.0112324	1	0.0016129	2	0.00581395		0	0.039672
1936	113	0.0115826	33	0.0102964	1	0.0016129	1	0.00290698	1	0.0131579	0.0395568
3909	216	0.0221402	2	0.000624025	5	0.00806452	3	0.00872093		0	0.0395497
2042	200	0.0205002	42	0.0131045		0	2	0.00581395		0	0.0394187
3340	176	0.0180402	10	0.00312012	4	0.00645161	4	0.0116279		0	0.0392398
875	127	0.0130176	32	0.0099844	1	0.0016129	5	0.0145349		0	0.0391498
967	65	0.00666257	9	0.00280811	3	0.00483871	4	0.0116279	1	0.0131579	0.0390952
1024	128	0.0131201	16	0.0049922	3	0.00483871	1	0.00290698	1	0.0131579	0.0390159
2930	149	0.0152727	19	0.00592824	1	0.0016129	1	0.00290698	1	0.0131579	0.0388787
691	96	0.0098401	27	0.00842434	1	0.0016129	2	0.00581395	1	0.0131579	0.0388492
3913	209	0.0214227	5	0.00156006	8	0.0129032	1	0.00290698		0	0.038793
2642	99	0.0101476	5	0.00156006	5	0.00806452	2	0.00581395	1	0.0131579	0.038744
1945	138	0.0141451	27	0.00842434		0	1	0.00290698	1	0.0131579	0.0386343
1364	53	0.00543255	16	0.0049922	1	0.0016129		0	2	0.0263158	0.0383534
2230	125	0.0128126	21	0.00655226		0	2	0.00581395	1	0.0131579	0.0383367
1885	108	0.0110701	12	0.00374415	1	0.0016129	3	0.00872093	1	0.0131579	0.038306
1151	178	0.0182452	59	0.0184087	1	0.0016129		0		0	0.0382668
3494	200	0.0205002	8	0.0024961	4	0.00645161	3	0.00872093		0	0.0381688
3736	100	0.0102501	9	0.00280811	2	0.00322581	3	0.00872093	1	0.0131579	0.0381628
3146	117	0.0119926	3	0.000936037	2	0.00322581	3	0.00872093	1	0.0131579	0.0380333
643	124	0.0127101	19	0.00592824	2	0.00322581	1	0.00290698	1	0.0131579	0.037929
1661	94	0.0096351	28	0.00873635	2	0.00322581	1	0.00290698	1	0.0131579	0.0376621
3484	197	0.0201927	6	0.00187207	6	0.00967742	2	0.00581395		0	0.0375561
2024	103	0.0105576	35	0.0109204		0	1	0.00290698	1	0.0131579	0.0375429
2546	196	0.0200902	10	0.00312012	7	0.0112903	1	0.00290698		0	0.0374076
3148	48	0.00492005	3	0.000936037	3	0.00483871		0	2	0.0263158	0.0370106
993	181	0.0185527	59	0.0184087		0		0		0	0.0369614
2635	167	0.0171177	16	0.0049922	1	0.0016129		0	1	0.0131579	0.0368807
2146	193	0.0197827	36	0.0112324		0	2	0.00581395		0	0.0368291
1371	70	0.00717507	4	0.00124805	1	0.0016129		0	2	0.0263158	0.0363518
1334	81	0.00830258	33	0.0102964	1	0.0016129	1	0.00290698	1	0.0131579	0.0362768
449	123	0.0126076	29	0.00904836		0	5	0.0145349		0	0.0361909
2406	70	0.00717507	31	0.00967239	2	0.00322581	1	0.00290698	1	0.0131579	0.0361381
2925	212	0.0217302	27	0.00842434		0	2	0.00581395		0	0.0359685
896	74	0.00758508	29	0.00904836	2	0.00322581	1	0.00290698	1	0.0131579	0.0359241
1257	77	0.00789258	28	0.00873635	2	0.00322581	1	0.00290698	1	0.0131579	0.0359196
1778	138	0.0141451	55	0.0171607	1	0.0016129	1	0.00290698		0	0.0358257
2421	127	0.0130176	20	0.00624025	1	0.0016129	5	0.0145349		0	0.0354057
2430	128	0.0131201	19	0.00592824		0	1	0.00290698	1	0.0131579	0.0351132
776	84	0.00861009	23	0.00717629	2	0.00322581	1	0.00290698	1	0.0131579	0.0350771
989	85	0.00871259	18	0.00561622	1	0.0016129	2	0.00581395	1	0.0131579	0.0349136
1685	86	0.00881509	41	0.0127925	1	0.0016129	4	0.0116279		0	0.0348484
1157	79	0.00809758	29	0.00904836	1	0.0016129	1	0.00290698	1	0.0131579	0.0348237
560	48	0.00492005	15	0.00468019	2	0.00322581	3	0.00872093	1	0.0131579	0.0347049
2062	246	0.0252153	21	0.00655226		0	1	0.00290698		0	0.0346745
2503	89	0.00912259	25	0.00780031	1	0.0016129	1	0.00290698	1	0.0131579	0.0346007
873	69	0.00707257	21	0.00655226	3	0.00483871	1	0.00290698	1	0.0131579	0.0345284
1709	91	0.00932759	24	0.0074883	1	0.0016129	1	0.00290698	1	0.0131579	0.0344937
1062	152	0.0155802	46	0.0143526	1	0.0016129	1	0.00290698		0	0.0344526
183	181	0.0185527	26	0.00811232	3	0.00483871	1	0.00290698		0	0.0344107
1844	78	0.00799508	33	0.0102964		0	1	0.00290698	1	0.0131579	0.0343564
903	101	0.0103526	25	0.00780031		0	1	0.00290698	1	0.0131579	0.0342178
994	100	0.0102501	25	0.00780031		0	1	0.00290698	1	0.0131579	0.0341153
2922	146	0.0149651	28	0.00873635	1	0.0016129	3	0.00872093		0	0.0340353
1598	65	0.00666257	31	0.00967239	1	0.0016129	1	0.00290698	1	0.0131579	0.0340127
3021	198	0.0202952	20	0.00624025	1	0.0016129	2	0.00581395		0	0.0339623
1941	150	0.0153752	50	0.0156006		0	1	0.00290698		0	0.0338828
1420	69	0.00707257	28	0.00873635	3	0.00483871		0	1	0.0131579	0.0338055
129	154	0.0157852	14	0.00436817	3	0.00483871	3	0.00872093		0	0.033713
2640	113	0.0115826	8	0.0024961	4	0.00645161		0	1	0.0131579	0.0336882
1938	103	0.0105576	40	0.0124805	1	0.0016129	3	0.00872093		0	0.0333719
261	153	0.0156827	36	0.0112324	2	0.00322581	1	0.00290698		0	0.0330479
690	107	0.0109676	19	0.00592824		0	1	0.00290698	1	0.0131579	0.0329607
1167	81	0.00830258	13	0.00405616	1	0.0016129	2	0.00581395	1	0.0131579	0.0329435
2331	138	0.0141451	18	0.00561622		0		0	1	0.0131579	0.0329193
882	71	0.00727757	16	0.0049922	1	0.0016129	2	0.00581395	1	0.0131579	0.0328545
2716	128	0.0131201	21	0.00655226		0		0	1	0.0131579	0.0328303
99	114	0.0116851	16	0.0049922	1	0.0016129	5	0.0145349		0	0.0328251
3808	104	0.0106601	3	0.000936037	5	0.00806452		0	1	0.0131579	0.0328186
3422	170	0.0174252	10	0.00312012	4	0.00645161	2	0.00581395		0	0.0328109
1278	66	0.00676507	12	0.00374415	2	0.00322581	2	0.00581395	1	0.0131579	0.0327069
977	79	0.00809758	31	0.00967239	1	0.0016129		0	1	0.0131579	0.0325408
3339	211	0.0216277	9	0.00280811	5	0.00806452		0		0	0.0325003
382	79	0.00809758	8	0.0024961		0	3	0.00872093	1	0.0131579	0.0324725
1171	80	0.00820008	21	0.00655226	1	0.0016129	1	0.00290698	1	0.0131579	0.0324301
3342	175	0.0179377	11	0.00343214	5	0.00806452	1	0.00290698		0	0.0323413
3427	136	0.0139401	6	0.00187207	3	0.00483871	4	0.0116279		0	0.0322788
2137	123	0.0126076	34	0.0106084	2	0.00322581	2	0.00581395		0	0.0322558
3559	133	0.0136326	7	0.00218409	2	0.00322581		0	1	0.0131579	0.0322004
3163	107	0.0109676	6	0.00187207	2	0.00322581	1	0.00290698	1	0.0131579	0.0321304
483	46	0.00471505	12	0.00374415	2	0.00322581	7	0.0203488		0	0.0320338
3911	70	0.00717507	3	0.000936037	3	0.00483871	2	0.00581395	1	0.0131579	0.0319217
97	78	0.00799508	10	0.00312012	1	0.0016129	2	0.00581395	1	0.0131579	0.0317
2235	91	0.00932759	20	0.00624025		0	1	0.00290698	1	0.0131579	0.0316327
811	56	0.00574006	17	0.00530421	1	0.0016129	2	0.00581395	1	0.0131579	0.031629
2047	135	0.0138376	33	0.0102964	1	0.0016129	2	0.00581395		0	0.0315609
1584	82	0.00840508	32	0.0099844		0		0	1	0.0131579	0.0315474
2225	83	0.00850759	21	0.00655226	2	0.00322581		0	1	0.0131579	0.0314435
1785	159	0.0162977	39	0.0121685		0	1	0.00290698		0	0.0313731
3337	130	0.0133251	10	0.00312012	1	0.0016129		0	1	0.0131579	0.0312161
50	54	0.00553506	7	0.00218409	1	0.0016129	3	0.00872093	1	0.0131579	0.0312109
2939	79	0.00809758	8	0.0024961	1	0.0016129	2	0.00581395	1	0.0131579	0.0311784
974	113	0.0115826	39	0.0121685	1	0.0016129	2	0.00581395		0	0.031178
3485	160	0.0164002	7	0.00218409	6	0.00967742	1	0.00290698		0	0.0311686
1092	64	0.00656007	17	0.00530421	2	0.00322581	1	0.00290698	1	0.0131579	0.031155
173	122	0.0125051	12	0.00374415	2	0.00322581	4	0.0116279		0	0.031103
972	97	0.0099426	11	0.00343214	1	0.0016129	1	0.00290698	1	0.0131579	0.0310525
527	82	0.00840508	34	0.0106084	2	0.00322581	3	0.00872093		0	0.0309602
1751	88	0.00902009	28	0.00873635		0		0	1	0.0131579	0.0309143
2027	145	0.0148626	41	0.0127925	2	0.00322581		0		0	0.030881
2718	26	0.00266503	6	0.00187207		0		0	2	0.0263158	0.0308529
1701	98	0.0100451	19	0.00592824	1	0.0016129		0	1	0.0131579	0.0307441
1149	108	0.0110701	39	0.0121685	1	0.0016129	2	0.00581395		0	0.0306655
383	112	0.0114801	22	0.00686427	4	0.00645161	2	0.00581395		0	0.03061
25	63	0.00645756	5	0.00156006	4	0.00645161	1	0.00290698	1	0.0131579	0.0305341
2043	134	0.0137351	39	0.0121685	1	0.0016129	1	0.00290698		0	0.0304235
451	133	0.0136326	30	0.00936037	1	0.0016129	2	0.00581395		0	0.0304199
313	109	0.0111726	10	0.00312012		0	1	0.00290698	1	0.0131579	0.0303576
2952	87	0.00891759	11	0.00343214	3	0.00483871		0	1	0.0131579	0.0303463
378	88	0.00902009	30	0.00936037	2	0.00322581	3	0.00872093		0	0.0303272
2258	74	0.00758508	11	0.00343214	2	0.00322581	1	0.00290698	1	0.0131579	0.0303079
1776	141	0.0144526	36	0.0112324	1	0.0016129	1	0.00290698		0	0.030205
1273	111	0.0113776	27	0.00842434	1	0.0016129	3	0.00872093		0	0.0301358
921	17	0.00174252	1	0.000312012	1	0.0016129		0	2	0.0263158	0.0299832
1283	158	0.0161952	25	0.00780031		0	2	0.00581395		0	0.0298094
1875	84	0.00861009	7	0.00218409		0	2	0.00581395	1	0.0131579	0.029766
2526	75	0.00768758	14	0.00436817	1	0.0016129	1	0.00290698	1	0.0131579	0.0297335
1101	150	0.0153752	22	0.00686427	1	0.0016129	2	0.00581395		0	0.0296663
3145	89	0.00912259	5	0.00156006		0	2	0.00581395	1	0.0131579	0.0296545
314	64	0.00656007	8	0.0024961	1	0.0016129	2	0.00581395	1	0.0131579	0.0296409
1237	65	0.00666257	26	0.00811232	2	0.00322581	4	0.0116279		0	0.0296286
185	70	0.00717507	10	0.00312012	2	0.00322581	1	0.00290698	1	0.0131579	0.0295859
1004	88	0.00902009	5	0.00156006		0	2	0.00581395	1	0.0131579	0.029552
645	89	0.00912259	22	0.00686427	3	0.00483871	3	0.00872093		0	0.0295465
1426	55	0.00563756	25	0.00780031		0	1	0.00290698	1	0.0131579	0.0295027
991	116	0.0118901	14	0.00436817	1	0.0016129	4	0.0116279		0	0.0294991
2497	54	0.00553506	20	0.00624025	1	0.0016129	1	0.00290698	1	0.0131579	0.0294531
1546	119	0.0121976	18	0.00561622		0	4	0.0116279		0	0.0294418
2926	141	0.0144526	19	0.00592824	2	0.00322581	2	0.00581395		0	0.0294206
3453	105	0.0107626	3	0.000936037	1	0.0016129	1	0.00290698	1	0.0131579	0.0293764
186	52	0.00533005	15	0.00468019	2	0.00322581	1	0.00290698	1	0.0131579	0.0293009
2153	130	0.0133251	18	0.00561622	1	0.0016129	3	0.00872093		0	0.0292752
180	132	0.0135301	12	0.00374415	2	0.00322581	3	0.00872093		0	0.029221
1422	93	0.0095326	39	0.0121685	1	0.0016129	2	0.00581395		0	0.0291279
132	89	0.00912259	3	0.000936037		0	2	0.00581395	1	0.0131579	0.0290305
3476	63	0.00645756	1	0.000312012	2	0.00322581	2	0.00581395	1	0.0131579	0.0289672
1091	71	0.00727757	26	0.00811232	3	0.00483871	3	0.00872093		0	0.0289495
1585	56	0.00574006	27	0.00842434	1	0.0016129		0	1	0.0131579	0.0289352
570	130	0.0133251	20	0.00624025	4	0.00645161	1	0.00290698		0	0.028924
2725	75	0.00768758	7	0.00218409		0	2	0.00581395	1	0.0131579	0.0288435
1882	129	0.0132226	22	0.00686427		0	3	0.00872093		0	0.0288078
2620	73	0.00748257	21	0.00655226	1	0.0016129		0	1	0.0131579	0.0288056
1861	117	0.0119926	30	0.00936037	1	0.0016129	2	0.00581395		0	0.0287799
1174	98	0.0100451	31	0.00967239	2	0.00322581	2	0.00581395		0	0.0287572
1950	148	0.0151702	33	0.0102964	2	0.00322581		0		0	0.0286924
3255	111	0.0113776	8	0.0024961	1	0.0016129		0	1	0.0131579	0.0286445
1443	51	0.00522755	18	0.00561622	1	0.0016129	1	0.00290698	1	0.0131579	0.0285216
2531	61	0.00625256	5	0.00156006	1	0.0016129	2	0.00581395	1	0.0131579	0.0283974
633	71	0.00727757	11	0.00343214	1	0.0016129	1	0.00290698	1	0.0131579	0.0283875
3242	54	0.00553506	1	0.000312012	4	0.00645161	1	0.00290698	1	0.0131579	0.0283636
262	115	0.0117876	33	0.0102964	2	0.00322581	1	0.00290698		0	0.0282168
1457	88	0.00902009	10	0.00312012		0	1	0.00290698	1	0.0131579	0.0282051
1156	76	0.00779008	35	0.0109204	2	0.00322581	2	0.00581395		0	0.0277503
1455	60	0.00615006	7	0.00218409	2	0.00322581	1	0.00290698	1	0.0131579	0.0276248
3562	56	0.00574006	3	0.000936037	3	0.00483871	1	0.00290698	1	0.0131579	0.0275797
3135	107	0.0109676	11	0.00343214		0		0	1	0.0131579	0.0275576
2227	110	0.0112751	28	0.00873635	1	0.0016129	2	0.00581395		0	0.0274383
1593	66	0.00676507	24	0.0074883		0		0	1	0.0131579	0.0274113
1959	72	0.00738007	22	0.00686427		0		0	1	0.0131579	0.0274022
2512	94	0.0096351	5	0.00156006		0	1	0.00290698	1	0.0131579	0.02726
963	88	0.00902009	25	0.00780031	1	0.0016129	3	0.00872093		0	0.0271542
2347	115	0.0117876	16	0.0049922	1	0.0016129	3	0.00872093		0	0.0271137
3806	170	0.0174252	1	0.000312012	4	0.00645161	1	0.00290698		0	0.0270958
1508	43	0.00440754	20	0.00624025	2	0.00322581		0	1	0.0131579	0.0270315
2816	63	0.00645756	5	0.00156006		0	2	0.00581395	1	0.0131579	0.0269895
1853	77	0.00789258	33	0.0102964		0	3	0.00872093		0	0.0269099
3475	114	0.0116851	6	0.00187207		0		0	1	0.0131579	0.0267151
962	119	0.0121976	32	0.0099844	1	0.0016129	1	0.00290698		0	0.0267019
537	68	0.00697007	21	0.00655226		0		0	1	0.0131579	0.0266802
1012	67	0.00686757	11	0.00343214		0	1	0.00290698	1	0.0131579	0.0263646
1789	104	0.0106601	13	0.00405616		0	4	0.0116279		0	0.0263442
2231	89	0.00912259	13	0.00405616		0		0	1	0.0131579	0.0263366
1458	50	0.00512505	11	0.00343214	1	0.0016129	1	0.00290698	1	0.0131579	0.026235
1757	54	0.00553506	19	0.00592824	1	0.0016129		0	1	0.0131579	0.0262341
3327	76	0.00779008	6	0.00187207	3	0.00483871	4	0.0116279		0	0.0261288
1440	113	0.0115826	32	0.0099844	1	0.0016129	1	0.00290698		0	0.0260869
3473	169	0.0173227	8	0.0024961	2	0.00322581	1	0.00290698		0	0.0259516
2034	70	0.00717507	18	0.00561622		0		0	1	0.0131579	0.0259492
1849	55	0.00563756	17	0.00530421	1	0.0016129		0	1	0.0131579	0.0257126
3479	69	0.00707257	3	0.000936037	1	0.0016129	1	0.00290698	1	0.0131579	0.0256864
2451	134	0.0137351	4	0.00124805	3	0.00483871	2	0.00581395		0	0.0256359
1674	37	0.00379254	13	0.00405616	1	0.0016129	1	0.00290698	1	0.0131579	0.0255265
3037	203	0.0208077	15	0.00468019		0		0		0	0.0254879
1866	101	0.0103526	34	0.0106084	1	0.0016129	1	0.00290698		0	0.0254809
905	123	0.0126076	26	0.00811232	1	0.0016129	1	0.00290698		0	0.0252398
2332	72	0.00738007	15	0.00468019		0		0	1	0.0131579	0.0252182
2438	105	0.0107626	18	0.00561622		0	3	0.00872093		0	0.0250998
2233	83	0.00850759	11	0.00343214		0		0	1	0.0131579	0.0250976
3820	119	0.0121976	2	0.000624025	4	0.00645161	2	0.00581395		0	0.0250872
3317	91	0.00932759	8	0.0024961		0		0	1	0.0131579	0.0249816
3914	136	0.0139401	4	0.00124805	6	0.00967742		0		0	0.0248656
506	29	0.00297253	8	0.0024961	2	0.00322581	1	0.00290698	1	0.0131579	0.0247593
2341	114	0.0116851	23	0.00717629		0	2	0.00581395		0	0.0246754
558	28	0.00287003	12	0.00374415	3	0.00483871		0	1	0.0131579	0.0246108
176	67	0.00686757	5	0.00156006	1	0.0016129	5	0.0145349		0	0.0245754
1788	90	0.00922509	21	0.00655226		0	3	0.00872093		0	0.0244983
1784	106	0.0108651	25	0.00780031		0	2	0.00581395		0	0.0244794
384	115	0.0117876	22	0.00686427		0	2	0.00581395		0	0.0244658
719	45	0.00461255	12	0.00374415		0	1	0.00290698	1	0.0131579	0.0244216
2837	142	0.0145551	7	0.00218409	1	0.0016129	2	0.00581395		0	0.0241661
2636	86	0.00881509	7	0.00218409		0		0	1	0.0131579	0.0241571
3877	153	0.0156827	2	0.000624025	3	0.00483871	1	0.00290698		0	0.0240524
847	60	0.00615006	15	0.00468019		0		0	1	0.0131579	0.0239881
1256	79	0.00809758	27	0.00842434	1	0.0016129	2	0.00581395		0	0.0239488
2217	94	0.0096351	22	0.00686427	1	0.0016129	2	0.00581395		0	0.0239262
2117	68	0.00697007	7	0.00218409	1	0.0016129		0	1	0.0131579	0.023925
2514	91	0.00932759	13	0.00405616	1	0.0016129	3	0.00872093		0	0.0237176
961	94	0.0096351	16	0.0049922	2	0.00322581	2	0.00581395		0	0.0236671
2025	68	0.00697007	11	0.00343214		0		0	1	0.0131579	0.0235601
359	36	0.00369004	11	0.00343214	2	0.00322581		0	1	0.0131579	0.0235059
3057	73	0.00748257	4	0.00124805	1	0.0016129		0	1	0.0131579	0.0235014
2728	85	0.00871259	14	0.00436817	1	0.0016129	3	0.00872093		0	0.0234146
2314	60	0.00615006	13	0.00405616		0		0	1	0.0131579	0.0233641
3038	127	0.0130176	14	0.00436817		0	2	0.00581395		0	0.0231998
3139	152	0.0155802	15	0.00468019		0	1	0.00290698		0	0.0231673
317	56	0.00574006	4	0.00124805		0	1	0.00290698	1	0.0131579	0.023053
3055	42	0.00430504	7	0.00218409	2	0.00322581		0	1	0.0131579	0.0228728
177	82	0.00840508	4	0.00124805		0		0	1	0.0131579	0.022811
3415	144	0.0147601	6	0.00187207	2	0.00322581	1	0.00290698		0	0.022765
1504	24	0.00246002	8	0.0024961	1	0.0016129	1	0.00290698	1	0.0131579	0.0226339
2637	36	0.00369004	4	0.00124805	1	0.0016129	1	0.00290698	1	0.0131579	0.0226159
3236	108	0.0110701	8	0.0024961	2	0.00322581	2	0.00581395		0	0.022606
2048	100	0.0102501	25	0.00780031	1	0.0016129	1	0.00290698		0	0.0225703
2215	43	0.00440754	16	0.0049922		0		0	1	0.0131579	0.0225576
1837	34	0.00348503	13	0.00405616	1	0.0016129		0	1	0.0131579	0.022312
532	109	0.0111726	20	0.00624025	3	0.00483871		0		0	0.0222516
1973	102	0.0104551	19	0.00592824		0	2	0.00581395		0	0.0221973
2360	51	0.00522755	7	0.00218409	1	0.0016129		0	1	0.0131579	0.0221824
1315	29	0.00297253	10	0.00312012		0	1	0.00290698	1	0.0131579	0.0221575
727	40	0.00410004	5	0.00156006	3	0.00483871	4	0.0116279		0	0.0221267
3322	43	0.00440754		0	1	0.0016129	1	0.00290698	1	0.0131579	0.0220853
3610	46	0.00471505	4	0.00124805		0	1	0.00290698	1	0.0131579	0.022028
797	85	0.00871259	23	0.00717629	2	0.00322581	1	0.00290698		0	0.0220217
1148	66	0.00676507	25	0.00780031	1	0.0016129	2	0.00581395		0	0.0219922
3868	117	0.0119926	2	0.000624025	4	0.00645161	1	0.00290698		0	0.0219752
2608	71	0.00727757	16	0.0049922	6	0.00967742		0		0	0.0219472
2363	114	0.0116851	7	0.00218409	5	0.00806452		0		0	0.0219337
1054	74	0.00758508	17	0.00530421	2	0.00322581	2	0.00581395		0	0.021929
485	106	0.0108651	25	0.00780031	2	0.00322581		0		0	0.0218912
2218	39	0.00399754	15	0.00468019		0		0	1	0.0131579	0.0218356
837	28	0.00287003	4	0.00124805	1	0.0016129	1	0.00290698	1	0.0131579	0.0217959
890	70	0.00717507	22	0.00686427	3	0.00483871	1	0.00290698		0	0.021785
1003	32	0.00328003	17	0.00530421		0		0	1	0.0131579	0.0217421
798	79	0.00809758	24	0.0074883	2	0.00322581	1	0.00290698		0	0.0217187
1845	37	0.00379254	15	0.00468019		0		0	1	0.0131579	0.0216306
1335	69	0.00707257	27	0.00842434	2	0.00322581	1	0.00290698		0	0.0216297
3219	45	0.00461255	3	0.000936037		0	1	0.00290698	1	0.0131579	0.0216135
1191	61	0.00625256	7	0.00218409		0		0	1	0.0131579	0.0215945
1505	27	0.00276753	13	0.00405616	1	0.0016129		0	1	0.0131579	0.0215945
2315	33	0.00338253	11	0.00343214	1	0.0016129		0	1	0.0131579	0.0215855
2178	104	0.0106601	9	0.00280811	5	0.00806452		0		0	0.0215327
3874	141	0.0144526	2	0.000624025	4	0.00645161		0		0	0.0215283
2629	45	0.00461255	12	0.00374415		0		0	1	0.0131579	0.0215146
1839	16	0.00164002	7	0.00218409	1	0.0016129	1	0.00290698	1	0.0131579	0.0215019
703	83	0.00850759	23	0.00717629		0	2	0.00581395		0	0.0214978
3048	46	0.00471505	1	0.000312012	2	0.00322581		0	1	0.0131579	0.0214108
2605	46	0.00471505	1	0.000312012	2	0.00322581		0	1	0.0131579	0.0214108
2335	84	0.00861009	13	0.00405616		0	3	0.00872093		0	0.0213872
326	69	0.00707257	21	0.00655226	3	0.00483871	1	0.00290698		0	0.0213705
579	71	0.00727757	12	0.00374415	1	0.0016129	3	0.00872093		0	0.0213556
612	39	0.00399754	3	0.000936037	2	0.00322581		0	1	0.0131579	0.0213173
2140	118	0.0120951	20	0.00624025		0	1	0.00290698		0	0.0212423
613	40	0.00410004	3	0.000936037		0	1	0.00290698	1	0.0131579	0.0211009
3259	115	0.0117876	5	0.00156006	3	0.00483871	1	0.00290698		0	0.0210934
2354	40	0.00410004	7	0.00218409	1	0.0016129		0	1	0.0131579	0.0210549
3873	42	0.00430504	1	0.000312012	2	0.00322581		0	1	0.0131579	0.0210008
1862	11	0.00112751	7	0.00218409	1	0.0016129	1	0.00290698	1	0.0131579	0.0209894
701	73	0.00748257	9	0.00280811	3	0.00483871	2	0.00581395		0	0.0209434
904	70	0.00717507	20	0.00624025	1	0.0016129	2	0.00581395		0	0.0208422
1180	28	0.00287003	6	0.00187207		0	1	0.00290698	1	0.0131579	0.020807
1756	35	0.00358754	13	0.00405616		0		0	1	0.0131579	0.0208016
3043	43	0.00440754	5	0.00156006	1	0.0016129		0	1	0.0131579	0.0207384
550	85	0.00871259	24	0.0074883	1	0.0016129	1	0.00290698		0	0.0207208
942	89	0.00912259	8	0.0024961	2	0.00322581	2	0.00581395		0	0.0206585
3133	51	0.00522755	2	0.000624025	1	0.0016129		0	1	0.0131579	0.0206224
2741	41	0.00420254	5	0.00156006	1	0.0016129		0	1	0.0131579	0.0205334
2940	138	0.0141451	15	0.00468019	1	0.0016129		0		0	0.0204382
435	69	0.00707257	19	0.00592824	1	0.0016129	2	0.00581395		0	0.0204277
425	49	0.00502255	16	0.0049922	1	0.0016129	3	0.00872093		0	0.0203486
1185	96	0.0098401	15	0.00468019		0	2	0.00581395		0	0.0203342
893	104	0.0106601	31	0.00967239		0		0		0	0.0203325
2627	45	0.00461255	3	0.000936037	1	0.0016129		0	1	0.0131579	0.0203194
3240	51	0.00522755	1	0.000312012	1	0.0016129		0	1	0.0131579	0.0203104
1230	30	0.00307503	13	0.00405616		0		0	1	0.0131579	0.0202891
1678	33	0.00338253	12	0.00374415		0		0	1	0.0131579	0.0202846
1411	78	0.00799508	29	0.00904836	2	0.00322581		0		0	0.0202692
1574	24	0.00246002	9	0.00280811	1	0.0016129		0	1	0.0131579	0.0200389
2063	86	0.00881509	17	0.00530421		0	2	0.00581395		0	0.0199333
2136	92	0.00943009	19	0.00592824	1	0.0016129	1	0.00290698		0	0.0198782
1267	67	0.00686757	22	0.00686427	2	0.00322581	1	0.00290698		0	0.0198646
1711	88	0.00902009	16	0.0049922		0	2	0.00581395		0	0.0198262
795	90	0.00922509	19	0.00592824	1	0.0016129	1	0.00290698		0	0.0196732
316	35	0.00358754	4	0.00124805	1	0.0016129		0	1	0.0131579	0.0196064
2132	35	0.00358754	9	0.00280811		0		0	1	0.0131579	0.0195535
3470	125	0.0128126	7	0.00218409	1	0.0016129	1	0.00290698		0	0.0195166
840	49	0.00502255	9	0.00280811		0	4	0.0116279		0	0.0194586
2160	11	0.00112751	2	0.000624025	1	0.0016129	1	0.00290698	1	0.0131579	0.0194293
2916	49	0.00502255	4	0.00124805		0		0	1	0.0131579	0.0194285
1254	65	0.00666257	17	0.00530421	1	0.0016129	2	0.00581395		0	0.0193936
1327	30	0.00307503	10	0.00312012		0		0	1	0.0131579	0.0193531
635	79	0.00809758	7	0.00218409	2	0.00322581	2	0.00581395		0	0.0193214
2171	81	0.00830258	6	0.00187207	2	0.00322581	2	0.00581395		0	0.0192144
569	71	0.00727757	4	0.00124805	3	0.00483871	2	0.00581395		0	0.0191783
3064	125	0.0128126	10	0.00312012	2	0.00322581		0		0	0.0191586
3424	102	0.0104551	3	0.000936037	3	0.00483871	1	0.00290698		0	0.0191368
857	14	0.00143501	4	0.00124805	2	0.00322581		0	1	0.0131579	0.0190668
1573	23	0.00235752	6	0.00187207	1	0.0016129		0	1	0.0131579	0.0190004
1021	16	0.00164002	3	0.000936037	2	0.00322581		0	1	0.0131579	0.0189598
63	31	0.00317753	3	0.000936037	1	0.0016129		0	1	0.0131579	0.0188844
1923	73	0.00748257	21	0.00655226	3	0.00483871		0		0	0.0188735
3944	24	0.00246002		0	2	0.00322581		0	1	0.0131579	0.0188437
3431	24	0.00246002	1	0.000312012		0	1	0.00290698	1	0.0131579	0.0188369
2717	23	0.00235752	1	0.000312012		0	1	0.00290698	1	0.0131579	0.0187344
1755	27	0.00276753	9	0.00280811		0		0	1	0.0131579	0.0187335
3363	32	0.00328003	2	0.000624025	1	0.0016129		0	1	0.0131579	0.0186749
2051	83	0.00850759	18	0.00561622	1	0.0016129	1	0.00290698		0	0.0186437
888	83	0.00850759	18	0.00561622	1	0.0016129	1	0.00290698		0	0.0186437
3022	135	0.0138376	6	0.00187207		0	1	0.00290698		0	0.0186167
815	83	0.00850759	22	0.00686427	2	0.00322581		0		0	0.0185977
3425	150	0.0153752	5	0.00156006	1	0.0016129		0		0	0.0185481
1542	8	0.000820008		0	1	0.0016129	1	0.00290698	1	0.0131579	0.0184978
2632	81	0.00830258	14	0.00436817		0	2	0.00581395		0	0.0184847
1144	63	0.00645756	24	0.0074883	1	0.0016129	1	0.00290698		0	0.0184657
3404	33	0.00338253	1	0.000312012	1	0.0016129		0	1	0.0131579	0.0184653
2523	87	0.00891759	16	0.0049922	1	0.0016129	1	0.00290698		0	0.0184297
1631	91	0.00932759	10	0.00312012		0	2	0.00581395		0	0.0182617
610	37	0.00379254	4	0.00124805		0		0	1	0.0131579	0.0181985
2639	14	0.00143501	1	0.000312012	2	0.00322581		0	1	0.0131579	0.0181307
3341	48	0.00492005	4	0.00124805	2	0.00322581	3	0.00872093		0	0.0181148
3235	51	0.00522755	4	0.00124805		0	4	0.0116279		0	0.0181035
1856	84	0.00861009	21	0.00655226		0	1	0.00290698		0	0.0180693
2532	32	0.00328003		0	1	0.0016129		0	1	0.0131579	0.0180508
1960	83	0.00850759	16	0.0049922	1	0.0016129	1	0.00290698		0	0.0180197
2781	26	0.00266503	7	0.00218409		0		0	1	0.0131579	0.018007
2826	95	0.0097376	12	0.00374415	1	0.0016129	1	0.00290698		0	0.0180016
2145	67	0.00686757	16	0.0049922	2	0.00322581	1	0.00290698		0	0.0179926
2909	34	0.00348503	4	0.00124805		0		0	1	0.0131579	0.017891
1456	37	0.00379254	3	0.000936037		0		0	1	0.0131579	0.0178865
3044	26	0.00266503	1	0.000312012	1	0.0016129		0	1	0.0131579	0.0177478
1355	71	0.00727757	19	0.00592824	1	0.0016129	1	0.00290698		0	0.0177257
3752	82	0.00840508	4	0.00124805	5	0.00806452		0		0	0.0177177
642	54	0.00553506	10	0.00312012	2	0.00322581	2	0.00581395		0	0.0176949
457	72	0.00738007	5	0.00156006		0	3	0.00872093		0	0.0176611
1855	71	0.00727757	33	0.0102964		0		0		0	0.017574
988	75	0.00768758	21	0.00655226	2	0.00322581		0		0	0.0174656
1447	23	0.00235752	6	0.00187207		0		0	1	0.0131579	0.0173875
3811	18	0.00184502	2	0.000624025	1	0.0016129		0	1	0.0131579	0.0172398
2842	18	0.00184502	2	0.000624025	1	0.0016129		0	1	0.0131579	0.0172398
3028	30	0.00307503	3	0.000936037		0		0	1	0.0131579	0.017169
269	83	0.00850759	13	0.00405616	1	0.0016129	1	0.00290698		0	0.0170836
2154	26	0.00266503	4	0.00124805		0		0	1	0.0131579	0.017071
2571	79	0.00809758	8	0.0024961	4	0.00645161		0		0	0.0170453
2046	77	0.00789258	24	0.0074883	1	0.0016129		0		0	0.0169938
824	82	0.00840508	13	0.00405616	1	0.0016129	1	0.00290698		0	0.0169811
3232	88	0.00902009	11	0.00343214	1	0.0016129	1	0.00290698		0	0.0169721
3352	87	0.00891759	2	0.000624025	1	0.0016129	2	0.00581395		0	0.0169685
3478	125	0.0128126	4	0.00124805		0	1	0.00290698		0	0.0169677
1093	60	0.00615006	16	0.0049922		0	2	0.00581395		0	0.0169562
3698	27	0.00276753	3	0.000936037		0		0	1	0.0131579	0.0168615
2681	30	0.00307503	2	0.000624025		0		0	1	0.0131579	0.016857
2119	71	0.00727757	16	0.0049922	1	0.0016129	1	0.00290698		0	0.0167897
3525	32	0.00328003	1	0.000312012		0		0	1	0.0131579	0.0167499
1867	81	0.00830258	27	0.00842434		0		0		0	0.0167269
1944	93	0.0095326	23	0.00717629		0		0		0	0.0167089
1097	11	0.00112751	2	0.000624025	1	0.0016129		0	1	0.0131579	0.0165223
3407	17	0.00174252		0	1	0.0016129		0	1	0.0131579	0.0165133
1154	66	0.00676507	31	0.00967239		0		0		0	0.0164375
980	78	0.00799508	27	0.00842434		0		0		0	0.0164194
2176	72	0.00738007	4	0.00124805	3	0.00483871	1	0.00290698		0	0.0163738
1460	59	0.00604756	4	0.00124805	2	0.00322581	2	0.00581395		0	0.0163354
3895	6	0.000615006	3	0.000936037	1	0.0016129		0	1	0.0131579	0.0163218
775	77	0.00789258	27	0.00842434		0		0		0	0.0163169
1005	15	0.00153752		0	1	0.0016129		0	1	0.0131579	0.0163083
2014	72	0.00738007	13	0.00405616	3	0.00483871		0		0	0.0162749
1660	15	0.00153752	5	0.00156006		0		0	1	0.0131579	0.0162555
2327	18	0.00184502	4	0.00124805		0		0	1	0.0131579	0.016251
3328	10	0.00102501	1	0.000312012	1	0.0016129		0	1	0.0131579	0.0161078
3409	21	0.00215252	2	0.000624025		0		0	1	0.0131579	0.0159344
644	68	0.00697007	14	0.00436817	1	0.0016129	1	0.00290698		0	0.0158581
1868	71	0.00727757	18	0.00561622		0	1	0.00290698		0	0.0158008
2252	89	0.00912259	12	0.00374415		0	1	0.00290698		0	0.0157737
484	67	0.00686757	14	0.00436817	1	0.0016129	1	0.00290698		0	0.0157556
1226	3	0.000307503	2	0.000624025	1	0.0016129		0	1	0.0131579	0.0157023
42	9	0.000922509		0	1	0.0016129		0	1	0.0131579	0.0156933
396	8	0.000820008	5	0.00156006		0		0	1	0.0131579	0.015538
3993	4	0.000410004	1	0.000312012	1	0.0016129		0	1	0.0131579	0.0154928
2359	85	0.00871259	6	0.00187207	3	0.00483871		0		0	0.0154234
3496	97	0.0099426	2	0.000624025	3	0.00483871		0		0	0.0154053
779	3	0.000307503	1	0.000312012	1	0.0016129		0	1	0.0131579	0.0153903
3121	110	0.0112751	8	0.0024961	1	0.0016129		0		0	0.0153841
331	73	0.00748257	20	0.00624025	1	0.0016129		0		0	0.0153357
3524	18	0.00184502	1	0.000312012		0		0	1	0.0131579	0.0153149
880	50	0.00512505	14	0.00436817		0	2	0.00581395		0	0.0153072
9	62	0.00635506	8	0.0024961	4	0.00645161		0		0	0.0153028
1877	2	0.000205002	1	0.000312012	1	0.0016129		0	1	0.0131579	0.0152878
3047	45	0.00461255	4	0.00124805	4	0.00645161	1	0.00290698		0	0.0152192
3318	17	0.00174252	1	0.000312012		0		0	1	0.0131579	0.0152124
1937	62	0.00635506	19	0.00592824		0	1	0.00290698		0	0.0151903
2998	1	0.000102501	1	0.000312012	1	0.0016129		0	1	0.0131579	0.0151853
3846	4	0.000410004		0	1	0.0016129		0	1	0.0131579	0.0151808
3595	16	0.00164002	1	0.000312012		0		0	1	0.0131579	0.0151099
2167	68	0.00697007	1	0.000312012	3	0.00483871	1	0.00290698		0	0.0150278
1270	63	0.00645756	18	0.00561622		0	1	0.00290698		0	0.0149808
1227	11	0.00112751	2	0.000624025		0		0	1	0.0131579	0.0149094
3416	14	0.00143501	1	0.000312012		0		0	1	0.0131579	0.0149049
270	50	0.00512505	11	0.00343214	2	0.00322581	1	0.00290698		0	0.01469
2689	88	0.00902009	13	0.00405616	1	0.0016129		0		0	0.0146892
2355	49	0.00502255	3	0.000936037		0	3	0.00872093		0	0.0146795
171	65	0.00666257	6	0.00187207	2	0.00322581	1	0.00290698		0	0.0146674
3343	61	0.00625256	2	0.000624025	3	0.00483871	1	0.00290698		0	0.0146223
1077	24	0.00246002	10	0.00312012	2	0.00322581	2	0.00581395		0	0.0146199
876	68	0.00697007	10	0.00312012	1	0.0016129	1	0.00290698		0	0.0146101
3792	11	0.00112751	1	0.000312012		0		0	1	0.0131579	0.0145974
1053	7	0.000717507	2	0.000624025		0		0	1	0.0131579	0.0144994
1952	45	0.00461255	13	0.00405616		0	2	0.00581395		0	0.0144827
648	24	0.00246002		0	2	0.00322581	3	0.00872093		0	0.0144068
1543	9	0.000922509	1	0.000312012		0		0	1	0.0131579	0.0143924
2264	81	0.00830258	4	0.00124805	3	0.00483871		0		0	0.0143893
746	50	0.00512505	15	0.00468019	1	0.0016129	1	0.00290698		0	0.0143251
3222	52	0.00533005	5	0.00156006	1	0.0016129	2	0.00581395		0	0.014317
2251	71	0.00727757	13	0.00405616		0	1	0.00290698		0	0.0142407
2831	96	0.0098401	14	0.00436817		0		0		0	0.0142083
3488	7	0.000717507	1	0.000312012		0		0	1	0.0131579	0.0141874
3014	7	0.000717507	1	0.000312012		0		0	1	0.0131579	0.0141874
3436	78	0.00799508	4	0.00124805	3	0.00483871		0		0	0.0140818
1375	9	0.000922509		0		0		0	1	0.0131579	0.0140804
3137	9	0.000922509		0		0		0	1	0.0131579	0.0140804
3758	43	0.00440754	1	0.000312012	4	0.00645161	1	0.00290698		0	0.0140781
3501	68	0.00697007	3	0.000936037	2	0.00322581	1	0.00290698		0	0.0140389
1050	76	0.00779008	20	0.00624025		0		0		0	0.0140303
2324	82	0.00840508	18	0.00561622		0		0		0	0.0140213
1496	51	0.00522755	23	0.00717629	1	0.0016129		0		0	0.0140167
2241	59	0.00604756	11	0.00343214	1	0.0016129	1	0.00290698		0	0.0139996
3263	5	0.000512505	1	0.000312012		0		0	1	0.0131579	0.0139824
3716	5	0.000512505	1	0.000312012		0		0	1	0.0131579	0.0139824
785	64	0.00656007	5	0.00156006		0	2	0.00581395		0	0.0139341
1679	47	0.00481755	24	0.0074883	1	0.0016129		0		0	0.0139188
3299	4	0.000410004	1	0.000312012		0		0	1	0.0131579	0.0138799
3364	4	0.000410004	1	0.000312012		0		0	1	0.0131579	0.0138799
3013	4	0.000410004	1	0.000312012		0		0	1	0.0131579	0.0138799
1488	58	0.00594506	15	0.00468019	2	0.00322581		0		0	0.0138511
2498	62	0.00635506	24	0.0074883		0		0		0	0.0138434
2168	63	0.00645756	4	0.00124805	2	0.00322581	1	0.00290698		0	0.0138384
3807	50	0.00512505	3	0.000936037	3	0.00483871	1	0.00290698		0	0.0138068
3305	3	0.000307503	1	0.000312012		0		0	1	0.0131579	0.0137774
3108	3	0.000307503	1	0.000312012		0		0	1	0.0131579	0.0137774
3379	2	0.000205002	1	0.000312012		0		0	1	0.0131579	0.0136749
2236	72	0.00738007	15	0.00468019	1	0.0016129		0		0	0.0136732
3714	1	0.000102501	1	0.000312012		0		0	1	0.0131579	0.0135724
1147	39	0.00399754	12	0.00374415		0	2	0.00581395		0	0.0135556
318	87	0.00891759	5	0.00156006		0	1	0.00290698		0	0.0133846
720	59	0.00604756	9	0.00280811	1	0.0016129	1	0.00290698		0	0.0133756
1535	2	0.000205002		0		0		0	1	0.0131579	0.0133629
3609	83	0.00850759	6	0.00187207		0	1	0.00290698		0	0.0132866
2040	42	0.00430504	10	0.00312012		0	2	0.00581395		0	0.0132391
1680	49	0.00502255	17	0.00530421		0	1	0.00290698		0	0.0132337
3401	66	0.00676507	2	0.000624025		0	2	0.00581395		0	0.013203
2501	70	0.00717507	14	0.00436817	1	0.0016129		0		0	0.0131561
1031	53	0.00543255	5	0.00156006	2	0.00322581	1	0.00290698		0	0.0131254
717	40	0.00410004	13	0.00405616	3	0.00483871		0		0	0.0129949
1010	64	0.00656007	11	0.00343214		0	1	0.00290698		0	0.0128992
1231	28	0.00287003	8	0.0024961	1	0.0016129	2	0.00581395		0	0.012793
2039	82	0.00840508	14	0.00436817		0		0		0	0.0127733
1311	50	0.00512505	14	0.00436817	2	0.00322581		0		0	0.012719
1287	58	0.00594506	3	0.000936037		0	2	0.00581395		0	0.0126951
2130	69	0.00707257	18	0.00561622		0		0		0	0.0126888
1083	43	0.00440754	12	0.00374415	1	0.0016129	1	0.00290698		0	0.0126716
3226	61	0.00625256	6	0.00187207	1	0.0016129	1	0.00290698		0	0.0126445
2819	51	0.00522755	5	0.00156006		0	2	0.00581395		0	0.0126016
2116	65	0.00666257	19	0.00592824		0		0		0	0.0125908
2349	67	0.00686757	9	0.00280811		0	1	0.00290698		0	0.0125827
1201	50	0.00512505	3	0.000936037	4	0.00645161		0		0	0.0125127
1686	55	0.00563756	22	0.00686427		0		0		0	0.0125018
2547	81	0.00830258	3	0.000936037	2	0.00322581		0		0	0.0124644
3249	84	0.00861009	2	0.000624025	2	0.00322581		0		0	0.0124599
2344	46	0.00471505	6	0.00187207		0	2	0.00581395		0	0.0124011
2224	60	0.00615006	20	0.00624025		0		0		0	0.0123903
2931	62	0.00635506	10	0.00312012		0	1	0.00290698		0	0.0123822
3344	42	0.00430504	1	0.000312012	3	0.00483871	1	0.00290698		0	0.0123627
879	74	0.00758508	15	0.00468019		0		0		0	0.0122653
3023	104	0.0106601	5	0.00156006		0		0		0	0.0122202
1498	48	0.00492005	18	0.00561622	1	0.0016129		0		0	0.0121492
3417	68	0.00697007	2	0.000624025	1	0.0016129	1	0.00290698		0	0.012114
973	44	0.00451005	15	0.00468019		0	1	0.00290698		0	0.0120972
2129	53	0.00543255	12	0.00374415		0	1	0.00290698		0	0.0120837
3492	64	0.00656007	3	0.000936037	1	0.0016129	1	0.00290698		0	0.012016
2830	23	0.00235752	7	0.00218409	1	0.0016129	2	0.00581395		0	0.0119685
3131	54	0.00553506	6	0.00187207	1	0.0016129	1	0.00290698		0	0.011927
3498	66	0.00676507	1	0.000312012	3	0.00483871		0		0	0.0119158
2423	44	0.00451005	5	0.00156006		0	2	0.00581395		0	0.0118841
3452	97	0.0099426	6	0.00187207		0		0		0	0.0118147
2128	66	0.00676507	11	0.00343214	1	0.0016129		0		0	0.0118101
1146	34	0.00348503	8	0.0024961		0	2	0.00581395		0	0.0117951
225	46	0.00471505	4	0.00124805		0	2	0.00581395		0	0.0117771
3354	54	0.00553506		0	2	0.00322581	1	0.00290698		0	0.0116678
1949	55	0.00563756	14	0.00436817	1	0.0016129		0		0	0.0116186
3696	60	0.00615006	2	0.000624025	3	0.00483871		0		0	0.0116128
2268	63	0.00645756	6	0.00187207	2	0.00322581		0		0	0.0115554
2211	64	0.00656007	16	0.0049922		0		0		0	0.0115523
3869	75	0.00768758	2	0.000624025	2	0.00322581		0		0	0.0115374
716	47	0.00481755	11	0.00343214	2	0.00322581		0		0	0.0114755
3812	46	0.00471505	2	0.000624025	2	0.00322581	1	0.00290698		0	0.0114719
2021	63	0.00645756	16	0.0049922		0		0		0	0.0114498
2036	56	0.00574006	13	0.00405616	1	0.0016129		0		0	0.0114091
3234	93	0.0095326	6	0.00187207		0		0		0	0.0114047
4005	51	0.00522755		0	2	0.00322581	1	0.00290698		0	0.0113603
1501	52	0.00533005	19	0.00592824		0		0		0	0.0112583
3865	50	0.00512505		0	2	0.00322581	1	0.00290698		0	0.0112578
3729	65	0.00666257	5	0.00156006		0	1	0.00290698		0	0.0111296
649	33	0.00338253	1	0.000312012	1	0.0016129	2	0.00581395		0	0.0111214
1186	56	0.00574006	17	0.00530421		0		0		0	0.0110443
2329	58	0.00594506	7	0.00218409		0	1	0.00290698		0	0.0110361
2212	46	0.00471505	15	0.00468019	1	0.0016129		0		0	0.0110081
1155	40	0.00410004	22	0.00686427		0		0		0	0.0109643
2507	79	0.00809758	9	0.00280811		0		0		0	0.0109057
1793	44	0.00451005	6	0.00187207	1	0.0016129	1	0.00290698		0	0.010902
1798	75	0.00768758	10	0.00312012		0		0		0	0.0108077
1079	24	0.00246002	7	0.00218409	2	0.00322581	1	0.00290698		0	0.0107769
4049	99	0.0101476	2	0.000624025		0		0		0	0.0107716
238	33	0.00338253	9	0.00280811	1	0.0016129	1	0.00290698		0	0.0107105
878	61	0.00625256	9	0.00280811	1	0.0016129		0		0	0.0106736
2210	67	0.00686757	7	0.00218409	1	0.0016129		0		0	0.0106646
1145	35	0.00358754	8	0.0024961	1	0.0016129	1	0.00290698		0	0.0106035
1361	48	0.00492005	13	0.00405616	1	0.0016129		0		0	0.0105891
638	48	0.00492005	13	0.00405616	1	0.0016129		0		0	0.0105891
2326	47	0.00481755	4	0.00124805	1	0.0016129	1	0.00290698		0	0.0105855
3912	34	0.00348503	3	0.000936037	2	0.00322581	1	0.00290698		0	0.0105539
1142	38	0.00389504	12	0.00374415		0	1	0.00290698		0	0.0105462
2139	60	0.00615006	14	0.00436817		0		0		0	0.0105182
2238	69	0.00707257	11	0.00343214		0		0		0	0.0105047
1116	60	0.00615006	3	0.000936037	2	0.00322581		0		0	0.0103119
2138	61	0.00625256	13	0.00405616		0		0		0	0.0103087
1489	42	0.00430504	14	0.00436817	1	0.0016129		0		0	0.0102861
1703	47	0.00481755	3	0.000936037	1	0.0016129	1	0.00290698		0	0.0102735
478	38	0.00389504	11	0.00343214		0	1	0.00290698		0	0.0102342
1790	37	0.00379254	2	0.000624025		0	2	0.00581395		0	0.0102305
1269	44	0.00451005	9	0.00280811		0	1	0.00290698		0	0.0102251
4100	11	0.00112751		0	2	0.00322581	2	0.00581395		0	0.0101673
3265	49	0.00502255	2	0.000624025	1	0.0016129	1	0.00290698		0	0.0101665
2814	52	0.00533005	1	0.000312012	1	0.0016129	1	0.00290698		0	0.0101619
2214	21	0.00215252	11	0.00343214	1	0.0016129	1	0.00290698		0	0.0101045
894	27	0.00276753	9	0.00280811	1	0.0016129	1	0.00290698		0	0.0100955
3497	51	0.00522755	1	0.000312012	1	0.0016129	1	0.00290698		0	0.0100594
2410	49	0.00502255	16	0.0049922		0		0		0	0.0100147
1165	58	0.00594506	13	0.00405616		0		0		0	0.0100012
1235	39	0.00399754	14	0.00436817	1	0.0016129		0		0	0.00997862
1229	32	0.00328003	12	0.00374415		0	1	0.00290698		0	0.00993116
2223	32	0.00328003	12	0.00374415		0	1	0.00290698		0	0.00993116
964	43	0.00440754	8	0.0024961		0	1	0.00290698		0	0.00981062
3412	32	0.00328003	1	0.000312012	2	0.00322581	1	0.00290698		0	0.00972483
920	29	0.00297253	3	0.000936037		0	2	0.00581395		0	0.00972252
2817	32	0.00328003	2	0.000624025		0	2	0.00581395		0	0.00971801
1232	36	0.00369004	10	0.00312012		0	1	0.00290698		0	0.00971714
1268	39	0.00399754	9	0.00280811		0	1	0.00290698		0	0.00971263
395	38	0.00389504	9	0.00280811		0	1	0.00290698		0	0.00961013
2607	44	0.00451005	7	0.00218409		0	1	0.00290698		0	0.00960111
4124	21	0.00215252		0	1	0.0016129	2	0.00581395		0	0.00957938
4120	21	0.00215252		0	1	0.0016129	2	0.00581395		0	0.00957938
2818	63	0.00645756	10	0.00312012		0		0		0	0.00957769
2644	43	0.00440754	1	0.000312012	3	0.00483871		0		0	0.00955827
968	24	0.00246002	4	0.00124805		0	2	0.00581395		0	0.00952203
3268	61	0.00625256	1	0.000312012		0	1	0.00290698		0	0.00947155
634	36	0.00369004	4	0.00124805	1	0.0016129	1	0.00290698		0	0.00945797
3141	51	0.00522755	4	0.00124805		0	1	0.00290698		0	0.00938258
609	36	0.00369004	13	0.00405616	1	0.0016129		0		0	0.0093591
3960	41	0.00420254	1	0.000312012	3	0.00483871		0		0	0.00935326
1331	42	0.00430504	16	0.0049922		0		0		0	0.00929724
990	63	0.00645756	9	0.00280811		0		0		0	0.00926568
1239	32	0.00328003	14	0.00436817	1	0.0016129		0		0	0.00926111
1202	40	0.00410004	1	0.000312012	3	0.00483871		0		0	0.00925076
1714	46	0.00471505	5	0.00156006		0	1	0.00290698		0	0.00918209
2161	30	0.00307503	5	0.00156006	1	0.0016129	1	0.00290698		0	0.00915497
1359	46	0.00471505	9	0.00280811	1	0.0016129		0		0	0.00913606
2072	51	0.00522755	3	0.000936037		0	1	0.00290698		0	0.00907057
2422	41	0.00420254	6	0.00187207		0	1	0.00290698		0	0.00898159
3274	47	0.00481755	3	0.000936037	2	0.00322581		0		0	0.00897939
1630	47	0.00481755	4	0.00124805		0	1	0.00290698		0	0.00897257
3134	57	0.00584256	10	0.00312012		0		0		0	0.00896268
2964	52	0.00533005	1	0.000312012	2	0.00322581		0		0	0.00886787
786	11	0.00112751	1	0.000312012	1	0.0016129	2	0.00581395		0	0.00886638
3860	39	0.00399754	1	0.000312012	1	0.0016129	1	0.00290698		0	0.00882943
4073	77	0.00789258	3	0.000936037		0		0		0	0.00882862
2720	36	0.00369004	7	0.00218409		0	1	0.00290698		0	0.0087811
2319	42	0.00430504	4	0.00124805	2	0.00322581		0		0	0.0087789
2243	52	0.00533005	11	0.00343214		0		0		0	0.00876219
3423	79	0.00809758	2	0.000624025		0		0		0	0.00872161
2919	25	0.00256253	1	0.000312012		0	2	0.00581395		0	0.00868849
1664	16	0.00164002	8	0.0024961	1	0.0016129	1	0.00290698		0	0.008656
1141	38	0.00389504	15	0.00468019		0		0		0	0.00857523
2380	40	0.00410004	4	0.00124805	2	0.00322581		0		0	0.0085739
1863	47	0.00481755	12	0.00374415		0		0		0	0.0085617
4167	11	0.00112751		0	1	0.0016129	2	0.00581395		0	0.00855437
3898	20	0.00205002	1	0.000312012	2	0.00322581	1	0.00290698		0	0.00849482
1541	33	0.00338253	6	0.00187207	2	0.00322581		0		0	0.00848042
1771	40	0.00410004	14	0.00436817		0		0		0	0.00846822
1111	48	0.00492005	2	0.000624025		0	1	0.00290698		0	0.00845105
2213	27	0.00276753	13	0.00405616	1	0.0016129		0		0	0.00843659
1065	39	0.00399754	14	0.00436817		0		0		0	0.00836571
1203	41	0.00420254	3	0.000936037	2	0.00322581		0		0	0.00836439
3260	46	0.00471505	2	0.000624025		0	1	0.00290698		0	0.00824605
4006	17	0.00174252	1	0.000312012	2	0.00322581	1	0.00290698		0	0.00818731
3060	39	0.00399754	3	0.000936037	2	0.00322581		0		0	0.00815938
2055	36	0.00369004	5	0.00156006		0	1	0.00290698		0	0.00815708
791	36	0.00369004	5	0.00156006		0	1	0.00290698		0	0.00815708
1620	39	0.00399754	4	0.00124805		0	1	0.00290698		0	0.00815257
1594	11	0.00112751	8	0.0024961	1	0.0016129	1	0.00290698		0	0.00814349
1292	20	0.00205002	5	0.00156006	1	0.0016129	1	0.00290698		0	0.00812996
794	45	0.00461255	11	0.00343214		0		0		0	0.00804468
1876	47	0.00481755	1	0.000312012		0	1	0.00290698		0	0.00803654
2182	22	0.00225502	3	0.000936037	3	0.00483871		0		0	0.00802977
789	41	0.00420254	7	0.00218409	1	0.0016129		0		0	0.00799953
3568	29	0.00297253	1	0.000312012	1	0.0016129	1	0.00290698		0	0.00780442
1403	33	0.00338253	9	0.00280811	1	0.0016129		0		0	0.00780355
1366	13	0.00133251	2	0.000624025		0	2	0.00581395		0	0.00777049
2832	29	0.00297253	6	0.00187207		0	1	0.00290698		0	0.00775158
1374	43	0.00440754	1	0.000312012		0	1	0.00290698		0	0.00762653
3024	24	0.00246002	2	0.000624025	1	0.0016129	1	0.00290698		0	0.00760393
3959	27	0.00276753	1	0.000312012	1	0.0016129	1	0.00290698		0	0.00759942
2412	31	0.00317753	9	0.00280811	1	0.0016129		0		0	0.00759855
2506	30	0.00307503	4	0.00124805	2	0.00322581		0		0	0.00754889
1752	31	0.00317753	14	0.00436817		0		0		0	0.00754571
2521	52	0.00533005	7	0.00218409		0		0		0	0.00751414
1946	29	0.00297253	5	0.00156006		0	1	0.00290698		0	0.00743957
1987	32	0.00328003	4	0.00124805		0	1	0.00290698		0	0.00743506
3630	38	0.00389504	1	0.000312012	2	0.00322581		0		0	0.00743286
2228	16	0.00164002	4	0.00124805	1	0.0016129	1	0.00290698		0	0.00740795
1616	38	0.00389504	11	0.00343214		0		0		0	0.00732718
1095	40	0.00410004	1	0.000312012		0	1	0.00290698		0	0.00731903
1356	44	0.00451005	9	0.00280811		0		0		0	0.00731816
1512	28	0.00287003	14	0.00436817		0		0		0	0.0072382
761	36	0.00369004	2	0.000624025		0	1	0.00290698		0	0.00722104
2073	39	0.00399754	1	0.000312012		0	1	0.00290698		0	0.00721653
2508	52	0.00533005	6	0.00187207		0		0		0	0.00720213
3560	26	0.00266503		0	1	0.0016129	1	0.00290698		0	0.00718491
2045	33	0.00338253	7	0.00218409	1	0.0016129		0		0	0.00717952
1081	33	0.00338253	12	0.00374415		0		0		0	0.00712668
2711	32	0.00328003	3	0.000936037		0	1	0.00290698		0	0.00712305
3027	48	0.00492005	7	0.00218409		0		0		0	0.00710414
1169	13	0.00133251	4	0.00124805	1	0.0016129	1	0.00290698		0	0.00710044
3499	19	0.00194752	1	0.000312012	3	0.00483871		0		0	0.00709824
2308	29	0.00297253	8	0.0024961	1	0.0016129		0		0	0.00708153
1635	28	0.00287003	3	0.000936037	2	0.00322581		0		0	0.00703187
1419	29	0.00297253	13	0.00405616		0		0		0	0.00702869
1290	31	0.00317753	2	0.000624025	2	0.00322581		0		0	0.00702736
2115	35	0.00358754	11	0.00343214		0		0		0	0.00701967
2688	47	0.00481755	7	0.00218409		0		0		0	0.00700164
1796	50	0.00512505	6	0.00187207		0		0		0	0.00699713
1030	53	0.00543255	5	0.00156006		0		0		0	0.00699262
2173	21	0.00215252	1	0.000312012	1	0.0016129	1	0.00290698		0	0.00698441
1548	43	0.00440754	3	0.000936037	1	0.0016129		0		0	0.00695648
1779	31	0.00317753	12	0.00374415		0		0		0	0.00692168
787	27	0.00276753	8	0.0024961	1	0.0016129		0		0	0.00687653
948	30	0.00307503	7	0.00218409	1	0.0016129		0		0	0.00687202
1929	30	0.00307503	7	0.00218409	1	0.0016129		0		0	0.00687202
3224	39	0.00399754	4	0.00124805	1	0.0016129		0		0	0.00685849
2166	42	0.00430504	3	0.000936037	1	0.0016129		0		0	0.00685398
2920	7	0.000717507	1	0.000312012		0	2	0.00581395		0	0.00684347
1059	7	0.000717507	1	0.000312012		0	2	0.00581395		0	0.00684347
2432	23	0.00235752	5	0.00156006		0	1	0.00290698		0	0.00682456
3809	32	0.00328003	1	0.000312012	2	0.00322581		0		0	0.00681785
2911	32	0.00328003	2	0.000624025		0	1	0.00290698		0	0.00681103
2847	13	0.00133251	2	0.000624025	3	0.00483871		0		0	0.00679525
1626	54	0.00553506	4	0.00124805		0		0		0	0.00678311
2348	50	0.00512505	5	0.00156006		0		0		0	0.00668511
80	31	0.00317753	6	0.00187207	1	0.0016129		0		0	0.00666251
1978	46	0.00471505	1	0.000312012	1	0.0016129		0		0	0.00663996
2157	27	0.00276753	3	0.000936037		0	1	0.00290698		0	0.00661054
2216	34	0.00348503	10	0.00312012		0		0		0	0.00660516
3349	36	0.00369004		0		0	1	0.00290698		0	0.00659701
427	51	0.00522755	4	0.00124805		0		0		0	0.0064756
3700	47	0.00481755		0	1	0.0016129		0		0	0.00643045
3437	28	0.00287003	1	0.000312012	2	0.00322581		0		0	0.00640785
2131	28	0.00287003	2	0.000624025		0	1	0.00290698		0	0.00640103
3238	34	0.00348503		0		0	1	0.00290698		0	0.00639201
1971	38	0.00389504	8	0.0024961		0		0		0	0.00639114
2735	50	0.00512505	4	0.00124805		0		0		0	0.0063731
810	22	0.00225502	8	0.0024961	1	0.0016129		0		0	0.00636403
3030	59	0.00604756	1	0.000312012		0		0		0	0.00635957
1323	25	0.00256253	7	0.00218409	1	0.0016129		0		0	0.00635952
2330	25	0.00256253	7	0.00218409	1	0.0016129		0		0	0.00635952
2742	31	0.00317753	5	0.00156006	1	0.0016129		0		0	0.0063505
2737	40	0.00410004	2	0.000624025	1	0.0016129		0		0	0.00633697
1023	18	0.00184502	4	0.00124805	2	0.00322581		0		0	0.00631887
2444	43	0.00440754	6	0.00187207		0		0		0	0.00627962
4099	55	0.00563756	2	0.000624025		0		0		0	0.00626158
3237	20	0.00205002	4	0.00124805		0	1	0.00290698		0	0.00620505
636	23	0.00235752	3	0.000936037		0	1	0.00290698		0	0.00620054
1930	42	0.00430504	6	0.00187207		0		0		0	0.00617712
2545	13	0.00133251	1	0.000312012	1	0.0016129	1	0.00290698		0	0.00616441
3120	51	0.00522755	3	0.000936037		0		0		0	0.00616359
1078	41	0.00420254	6	0.00187207		0		0		0	0.00607462
788	25	0.00256253	6	0.00187207	1	0.0016129		0		0	0.0060475
792	24	0.00246002	2	0.000624025		0	1	0.00290698		0	0.00599103
3565	27	0.00276753	1	0.000312012		0	1	0.00290698		0	0.00598652
1170	24	0.00246002	6	0.00187207	1	0.0016129		0		0	0.005945
2346	20	0.00205002	3	0.000936037		0	1	0.00290698		0	0.00589303
2148	23	0.00235752	2	0.000624025		0	1	0.00290698		0	0.00588853
2414	29	0.00297253	4	0.00124805	1	0.0016129		0		0	0.00583348
3561	35	0.00358754	2	0.000624025	1	0.0016129		0		0	0.00582446
2169	22	0.00225502	1	0.000312012	2	0.00322581		0		0	0.00579284
3261	25	0.00256253		0	2	0.00322581		0		0	0.00578833
3483	25	0.00256253	1	0.000312012		0	1	0.00290698		0	0.00578151
1279	35	0.00358754	7	0.00218409		0		0		0	0.00577162
784	35	0.00358754	7	0.00218409		0		0		0	0.00577162
2768	3	0.000307503	2	0.000624025	3	0.00483871		0		0	0.00577024
2427	38	0.00389504	6	0.00187207		0		0		0	0.00576711
3782	47	0.00481755	3	0.000936037		0		0		0	0.00575359
1792	12	0.00123001	5	0.00156006		0	1	0.00290698		0	0.00569705
1291	24	0.00246002		0	2	0.00322581		0		0	0.00568583
3472	27	0.00276753		0		0	1	0.00290698		0	0.0056745
2033	34	0.00348503	7	0.00218409		0		0		0	0.00566912
1069	18	0.00184502	7	0.00218409	1	0.0016129		0		0	0.00564201
493	30	0.00307503	3	0.000936037	1	0.0016129		0		0	0.00562397
2450	33	0.00338253	2	0.000624025	1	0.0016129		0		0	0.00561946
3414	26	0.00266503		0		0	1	0.00290698		0	0.005572
3130	26	0.00266503		0		0	1	0.00290698		0	0.005572
1963	33	0.00338253	7	0.00218409		0		0		0	0.00556662
2442	33	0.00338253	7	0.00218409		0		0		0	0.00556662
2848	7	0.000717507		0	3	0.00483871		0		0	0.00555622
3545	48	0.00492005	2	0.000624025		0		0		0	0.00554407
1629	51	0.00522755	1	0.000312012		0		0		0	0.00553956
2838	23	0.00235752	5	0.00156006	1	0.0016129		0		0	0.00553049
2957	16	0.00164002	2	0.000624025	2	0.00322581		0		0	0.00548985
43	19	0.00194752	1	0.000312012	2	0.00322581		0		0	0.00548534
2266	19	0.00194752	1	0.000312012	2	0.00322581		0		0	0.00548534
3754	19	0.00194752	1	0.000312012	2	0.00322581		0		0	0.00548534
1271	32	0.00328003	7	0.00218409		0		0		0	0.00546412
710	28	0.00287003	3	0.000936037	1	0.0016129		0		0	0.00541897
3353	34	0.00348503	1	0.000312012	1	0.0016129		0		0	0.00540995
2242	12	0.00123001	4	0.00124805		0	1	0.00290698		0	0.00538504
3961	21	0.00215252	1	0.000312012		0	1	0.00290698		0	0.00537151
1942	28	0.00287003	8	0.0024961		0		0		0	0.00536613
428	37	0.00379254	5	0.00156006		0		0		0	0.0053526
2343	24	0.00246002	4	0.00124805	1	0.0016129		0		0	0.00532098
2452	30	0.00307503	2	0.000624025	1	0.0016129		0		0	0.00531196
2643	30	0.00307503	2	0.000624025	1	0.0016129		0		0	0.00531196
460	14	0.00143501	3	0.000936037		0	1	0.00290698		0	0.00527803
3974	20	0.00205002	1	0.000312012		0	1	0.00290698		0	0.00526901
1051	27	0.00276753	8	0.0024961		0		0		0	0.00526363
2351	42	0.00430504	3	0.000936037		0		0		0	0.00524108
1486	14	0.00143501	7	0.00218409	1	0.0016129		0		0	0.005232
1454	26	0.00266503	3	0.000936037	1	0.0016129		0		0	0.00521397
3701	26	0.00266503	3	0.000936037	1	0.0016129		0		0	0.00521397
3063	16	0.00164002	1	0.000312012	2	0.00322581		0		0	0.00517784
1060	20	0.00205002	10	0.00312012		0		0		0	0.00517015
3676	19	0.00194752	1	0.000312012		0	1	0.00290698		0	0.00516651
809	29	0.00297253	7	0.00218409		0		0		0	0.00515662
2961	31	0.00317753	1	0.000312012	1	0.0016129		0		0	0.00510245
3165	31	0.00317753	1	0.000312012	1	0.0016129		0		0	0.00510245
577	12	0.00123001	3	0.000936037		0	1	0.00290698		0	0.00507303
1223	15	0.00153752	2	0.000624025		0	1	0.00290698		0	0.00506852
1138	15	0.00153752	2	0.000624025		0	1	0.00290698		0	0.00506852
2407	22	0.00225502	9	0.00280811		0		0		0	0.00506313
2433	31	0.00317753	6	0.00187207		0		0		0	0.00504961
224	2	0.000205002	1	0.000312012	1	0.0016129	1	0.00290698		0	0.00503689
1721	40	0.00410004	3	0.000936037		0		0		0	0.00503608
4021	5	0.000512505		0	1	0.0016129	1	0.00290698		0	0.00503239
3026	5	0.000512505		0	1	0.0016129	1	0.00290698		0	0.00503239
2082	27	0.00276753	2	0.000624025	1	0.0016129		0		0	0.00500446
3502	30	0.00307503	1	0.000312012	1	0.0016129		0		0	0.00499995
2402	8	0.000820008	3	0.000936037	2	0.00322581		0		0	0.00498185
2879	17	0.00174252		0	2	0.00322581		0		0	0.00496832
275	14	0.00143501	2	0.000624025		0	1	0.00290698		0	0.00496602
2456	14	0.00143501	2	0.000624025		0	1	0.00290698		0	0.00496602
3632	20	0.00205002		0		0	1	0.00290698		0	0.004957
555	27	0.00276753	7	0.00218409		0		0		0	0.00495162
715	30	0.00307503	6	0.00187207		0		0		0	0.00494711
3031	39	0.00399754	3	0.000936037		0		0		0	0.00493358
510	17	0.00174252	5	0.00156006	1	0.0016129		0		0	0.00491548
2621	17	0.00174252	5	0.00156006	1	0.0016129		0		0	0.00491548
946	29	0.00297253	6	0.00187207		0		0		0	0.0048446
2170	35	0.00358754	4	0.00124805		0		0		0	0.00483559
4004	15	0.00153752		0	2	0.00322581		0		0	0.00476332
3546	12	0.00123001	2	0.000624025		0	1	0.00290698		0	0.00476101
1677	12	0.00123001	2	0.000624025		0	1	0.00290698		0	0.00476101
3493	18	0.00184502		0		0	1	0.00290698		0	0.004752
1617	28	0.00287003	6	0.00187207		0		0		0	0.0047421
1228	12	0.00123001	6	0.00187207	1	0.0016129		0		0	0.00471499
2325	8	0.000820008	3	0.000936037		0	1	0.00290698		0	0.00466302
1451	11	0.00112751	2	0.000624025		0	1	0.00290698		0	0.00465851
4051	14	0.00143501	1	0.000312012		0	1	0.00290698		0	0.004654
1453	30	0.00307503	5	0.00156006		0		0		0	0.00463509
178	33	0.00338253	4	0.00124805		0		0		0	0.00463058
3712	29	0.00297253		0	1	0.0016129		0		0	0.00458543
1035	23	0.00235752	7	0.00218409		0		0		0	0.00454161
2929	26	0.00266503	6	0.00187207		0		0		0	0.0045371
2820	32	0.00328003	4	0.00124805		0		0		0	0.00452808
707	35	0.00358754	3	0.000936037		0		0		0	0.00452357
3636	25	0.00256253	1	0.000312012	1	0.0016129		0		0	0.00448744
1977	28	0.00287003		0	1	0.0016129		0		0	0.00448293
1412	19	0.00194752	8	0.0024961		0		0		0	0.00444362
862	31	0.00317753	4	0.00124805		0		0		0	0.00442558
3140	31	0.00317753	4	0.00124805		0		0		0	0.00442558
3544	40	0.00410004	1	0.000312012		0		0		0	0.00441205
1967	24	0.00246002	1	0.000312012	1	0.0016129		0		0	0.00438494
1367	5	0.000512505	3	0.000936037		0	1	0.00290698		0	0.00435552
1707	8	0.000820008	2	0.000624025		0	1	0.00290698		0	0.00435101
1551	30	0.00307503	4	0.00124805		0		0		0	0.00432308
2232	33	0.00338253	3	0.000936037		0		0		0	0.00431857
2518	36	0.00369004	2	0.000624025		0		0		0	0.00431406
1487	14	0.00143501	4	0.00124805	1	0.0016129		0		0	0.00429597
1879	23	0.00235752	1	0.000312012	1	0.0016129		0		0	0.00428244
1889	26	0.00266503		0	1	0.0016129		0		0	0.00427793
1533	10	0.00102501	1	0.000312012		0	1	0.00290698		0	0.004244
2623	10	0.00102501	1	0.000312012		0	1	0.00290698		0	0.004244
2502	23	0.00235752	6	0.00187207		0		0		0	0.0042296
2734	32	0.00328003	3	0.000936037		0		0		0	0.00421607
2522	32	0.00328003	3	0.000936037		0		0		0	0.00421607
2736	35	0.00358754	2	0.000624025		0		0		0	0.00421156
1627	35	0.00358754	2	0.000624025		0		0		0	0.00421156
3351	19	0.00194752	2	0.000624025	1	0.0016129		0		0	0.00418445
3123	22	0.00225502	1	0.000312012	1	0.0016129		0		0	0.00417994
2649	25	0.00256253		0	1	0.0016129		0		0	0.00417543
2449	25	0.00256253		0	1	0.0016129		0		0	0.00417543
2158	22	0.00225502	6	0.00187207		0		0		0	0.0041271
3728	37	0.00379254	1	0.000312012		0		0		0	0.00410455
1461	40	0.00410004		0		0		0		0	0.00410004
3158	15	0.00153752	3	0.000936037	1	0.0016129		0		0	0.00408646
3334	18	0.00184502	2	0.000624025	1	0.0016129		0		0	0.00408195
3569	21	0.00215252	1	0.000312012	1	0.0016129		0		0	0.00407744
1118	21	0.00215252	1	0.000312012	1	0.0016129		0		0	0.00407744
3755	24	0.00246002		0	1	0.0016129		0		0	0.00407293
2744	8	0.000820008		0	2	0.00322581		0		0	0.00404581
1224	5	0.000512505	2	0.000624025		0	1	0.00290698		0	0.00404351
2439	8	0.000820008	1	0.000312012		0	1	0.00290698		0	0.004039
3891	11	0.00112751		0		0	1	0.00290698		0	0.00403449
3797	11	0.00112751		0		0	1	0.00290698		0	0.00403449
2265	11	0.00112751		0		0	1	0.00290698		0	0.00403449
1666	21	0.00215252	6	0.00187207		0		0		0	0.0040246
3230	24	0.00246002	5	0.00156006		0		0		0	0.00402009
2127	27	0.00276753	4	0.00124805		0		0		0	0.00401558
3321	33	0.00338253	2	0.000624025		0		0		0	0.00400656
3325	33	0.00338253	2	0.000624025		0		0		0	0.00400656
2205	14	0.00143501	3	0.000936037	1	0.0016129		0		0	0.00398396
1665	17	0.00174252	7	0.00218409		0		0		0	0.0039266
783	20	0.00205002	6	0.00187207		0		0		0	0.0039221
2054	29	0.00297253	3	0.000936037		0		0		0	0.00390857
3564	29	0.00297253	3	0.000936037		0		0		0	0.00390857
3333	35	0.00358754	1	0.000312012		0		0		0	0.00389955
30	35	0.00358754	1	0.000312012		0		0		0	0.00389955
2493	3	0.000307503	2	0.000624025		0	1	0.00290698		0	0.0038385
1299	28	0.00287003	3	0.000936037		0		0		0	0.00380607
3126	31	0.00317753	2	0.000624025		0		0		0	0.00380156
567	31	0.00317753	2	0.000624025		0		0		0	0.00380156
2361	34	0.00348503	1	0.000312012		0		0		0	0.00379705
2950	18	0.00184502	1	0.000312012	1	0.0016129		0		0	0.00376993
2729	21	0.00215252	5	0.00156006		0		0		0	0.00371258
1445	24	0.00246002	4	0.00124805		0		0		0	0.00370807
1624	27	0.00276753	3	0.000936037		0		0		0	0.00370357
134	30	0.00307503	2	0.000624025		0		0		0	0.00369906
3143	33	0.00338253	1	0.000312012		0		0		0	0.00369455
2274	14	0.00143501	2	0.000624025	1	0.0016129		0		0	0.00367194
3753	14	0.00143501	2	0.000624025	1	0.0016129		0		0	0.00367194
889	17	0.00174252	1	0.000312012	1	0.0016129		0		0	0.00366743
2942	17	0.00174252	1	0.000312012	1	0.0016129		0		0	0.00366743
3697	20	0.00205002		0	1	0.0016129		0		0	0.00366292
1013	4	0.000410004	1	0.000312012		0	1	0.00290698		0	0.00362899
442	17	0.00174252	6	0.00187207		0		0		0	0.00361459
1184	17	0.00174252	6	0.00187207		0		0		0	0.00361459
1746	20	0.00205002	5	0.00156006		0		0		0	0.00361008
1067	20	0.00205002	5	0.00156006		0		0		0	0.00361008
992	23	0.00235752	4	0.00124805		0		0		0	0.00360557
2912	23	0.00235752	4	0.00124805		0		0		0	0.00360557
3035	26	0.00266503	3	0.000936037		0		0		0	0.00360106
1372	32	0.00328003	1	0.000312012		0		0		0	0.00359205
3867	35	0.00358754		0		0		0		0	0.00358754
2111	13	0.00133251	2	0.000624025	1	0.0016129		0		0	0.00356944
2789	16	0.00164002	1	0.000312012	1	0.0016129		0		0	0.00356493
3500	16	0.00164002	1	0.000312012	1	0.0016129		0		0	0.00356493
3623	19	0.00194752		0	1	0.0016129		0		0	0.00356042
2353	6	0.000615006		0		0	1	0.00290698		0	0.00352198
2786	22	0.00225502	4	0.00124805		0		0		0	0.00350307
2918	28	0.00287003	2	0.000624025		0		0		0	0.00349405
1996	34	0.00348503		0		0		0		0	0.00348503
[truncated: 1,051 more rows]

## Sheet: Table S3.4
Table S3.4 The species number of each grid cell under complementary algorithm and the integrated hotspots of the complementary algorithm
Note: The species namber of each grid cell for the five groups was counted under complementary algorithm. The ratio of the five groups in each grid cell is the proportion of their species number to the total number of their corresponding groups.
Grid_ID	Aggregate species		Species endemic to China		Threatened species		CITES species		National protected species		Sum of the five ratios	Order	Integrated hotspots of the "complementary algorithm"
	Species number	Ratio	Species number	Ratio	Species number	Ratio	Species number	Ratio	Species number	Ratio
349	2793	0.286285	375	0.117005	47	0.0758065	30	0.0872093	26	0.342105	0.908411	1	Yes
901	790	0.0809758	796	0.248362	78	0.125806	7	0.0203488		0	0.475493	2	Yes
467	1385	0.141964	458	0.142902	42	0.0677419	11	0.0319767	1	0.0131579	0.397742	3	Yes
70	599	0.0613981		0	93	0.15	54	0.156977		0	0.368375	4	Yes
2126	43	0.00440754	37	0.0115445	1	0.0016129	110	0.319767		0	0.337332	5	Yes
2318	634	0.0649856	229	0.0714509	18	0.0290323	4	0.0116279		0	0.177097	6	Yes
1177	163	0.0167077	144	0.0449298		0		0	8	0.105263	0.166901	7	Yes
584	36	0.00369004	11	0.00343214	25	0.0403226	39	0.113372		0	0.160817	8	Yes
76	270	0.0276753	44	0.0137285	47	0.0758065	9	0.0261628	1	0.0131579	0.156531	9	Yes
1369	283	0.0290078	11	0.00343214	6	0.00967742		0	8	0.105263	0.147381	10	Yes
926	91	0.00932759	21	0.00655226		0	7	0.0203488	8	0.105263	0.141492	11	Yes
657	205	0.0210127	32	0.0099844	7	0.0112903	2	0.00581395	4	0.0526316	0.100733	12	Yes
3147	143	0.0146576		0	14	0.0225806		0	4	0.0526316	0.0898699	13	Yes
1018	91	0.00932759	88	0.0274571	18	0.0290323		0	1	0.0131579	0.0789748	14	Yes
146		0		0	3	0.00483871		0	5	0.0657895	0.0706282	15	Yes
586	14	0.00143501	32	0.0099844	4	0.00645161	11	0.0319767	1	0.0131579	0.0630057	16	Yes
114	6	0.000615006	2	0.000624025	1	0.0016129	1	0.00290698	4	0.0526316	0.0583905	17	Yes
1427		0		0		0		0	4	0.0526316	0.0526316	18	Yes
334		0		0		0	15	0.0436047		0	0.0436047	19	Yes
150	12	0.00123001	110	0.0343214	4	0.00645161		0		0	0.042003	20	Yes
983	86	0.00881509	91	0.0283931		0		0		0	0.0372082	21	Yes
48	58	0.00594506	15	0.00468019		0		0	2	0.0263158	0.036941	22	Yes
148	127	0.0130176	28	0.00873635	2	0.00322581	4	0.0116279		0	0.0366077	23	Yes
2721	231	0.0236777	24	0.0074883		0	1	0.00290698		0	0.034073	24	Yes
106	23	0.00235752	7	0.00218409	18	0.0290323		0		0	0.0335739	25	Yes
278	23	0.00235752	63	0.0196568	7	0.0112903		0		0	0.0333046	26	Yes
329	42	0.00430504	43	0.0134165	1	0.0016129		0	1	0.0131579	0.0324924	27	Yes
1606	59	0.00604756	48	0.0149766	7	0.0112903		0		0	0.0323145	28	Yes
344	73	0.00748257	33	0.0102964	9	0.0145161		0		0	0.0322951	29	Yes
111	5	0.000512505	1	0.000312012	3	0.00483871	9	0.0261628		0	0.031826	30	Yes
501	10	0.00102501		0	2	0.00322581		0	2	0.0263158	0.0305666	31	Yes
899	19	0.00194752	14	0.00436817	15	0.0241935		0		0	0.0305092	32	Yes
3426	130	0.0133251	2	0.000624025	9	0.0145161		0		0	0.0284653	33	Yes
3243	24	0.00246002		0	3	0.00483871	7	0.0203488		0	0.0276476	34	Yes
3164		0	2	0.000624025		0		0	2	0.0263158	0.0269398	35	Yes
3138	5	0.000512505		0		0		0	2	0.0263158	0.0268283	36	Yes
1800	1	0.000102501		0		0		0	2	0.0263158	0.0264183	37	Yes
8	103	0.0105576	26	0.00811232	3	0.00483871	1	0.00290698		0	0.0264156	38	Yes
36		0		0		0		0	2	0.0263158	0.0263158	39	Yes
777		0		0		0		0	2	0.0263158	0.0263158	40	Yes
1076		0		0		0		0	2	0.0263158	0.0263158	41	Yes
1605		0		0		0		0	2	0.0263158	0.0263158	42	Yes
2357		0		0		0		0	2	0.0263158	0.0263158	43	Yes
13	16	0.00164002		0	13	0.0209677	1	0.00290698		0	0.0255147	44	Yes
37	11	0.00112751		0	5	0.00806452	4	0.0116279		0	0.0208199	45	Yes
1017	3	0.000307503	3	0.000936037	3	0.00483871		0	1	0.0131579	0.0192401	46	Yes
71	1	0.000102501		0	3	0.00483871		0	1	0.0131579	0.0180991	47	Yes
828	37	0.00379254	25	0.00780031	4	0.00645161		0		0	0.0180445	48	Yes
702	3	0.000307503	5	0.00156006	1	0.0016129		0	1	0.0131579	0.0166384	49	Yes
53	8	0.000820008	4	0.00124805	9	0.0145161		0		0	0.0165842	50	Yes
536	29	0.00297253	20	0.00624025	2	0.00322581	1	0.00290698		0	0.0153456	51	Yes
52	8	0.000820008		0	9	0.0145161		0		0	0.0153361	52	Yes
468	1	0.000102501	1	0.000312012	1	0.0016129		0	1	0.0131579	0.0151853	53	Yes
604	7	0.000717507	8	0.0024961	5	0.00806452	1	0.00290698		0	0.0141851	54	Yes
77		0	1	0.000312012		0		0	1	0.0131579	0.0134699	55	Yes
1016	3	0.000307503		0		0		0	1	0.0131579	0.0134654	56	Yes
1019	3	0.000307503		0		0		0	1	0.0131579	0.0134654	57	Yes
466	1	0.000102501		0		0		0	1	0.0131579	0.0132604	58	Yes
142		0		0		0		0	1	0.0131579	0.0131579	59	Yes
279		0		0		0		0	1	0.0131579	0.0131579	60	Yes
469		0		0		0		0	1	0.0131579	0.0131579	61	Yes
371	98	0.0100451	4	0.00124805	1	0.0016129		0		0	0.0129061	62	Yes
820	4	0.000410004	2	0.000624025		0	4	0.0116279		0	0.0126619	63	Yes
391	22	0.00225502	33	0.0102964		0		0		0	0.0125514	64	Yes
368	9	0.000922509		0		0	4	0.0116279		0	0.0125504	65	Yes
2065	30	0.00307503		0	4	0.00645161	1	0.00290698		0	0.0124336	66	Yes
877	54	0.00553506	22	0.00686427		0		0		0	0.0123993	67	Yes
3913	4	0.000410004	2	0.000624025	5	0.00806452	1	0.00290698		0	0.0120055	68	Yes
46	3	0.000307503		0		0	4	0.0116279		0	0.0119354	69	Yes
147	6	0.000615006	2	0.000624025	3	0.00483871	2	0.00581395		0	0.0118917	70	Yes
456	1	0.000102501		0		0	4	0.0116279		0	0.0117304	71	Yes
3495	29	0.00297253	2	0.000624025	3	0.00483871	1	0.00290698		0	0.0113422	72	Yes
563	4	0.000410004		0	3	0.00483871	2	0.00581395		0	0.0110627	73	Yes
204	16	0.00164002	12	0.00374415	3	0.00483871		0		0	0.0102229	74	Yes
1178		0		0	4	0.00645161	1	0.00290698		0	0.00935859	75	Yes
305	3	0.000307503	1	0.000312012		0	3	0.00872093		0	0.00934045	76	Yes
1265	11	0.00112751	17	0.00530421		0	1	0.00290698		0	0.0093387	77	Yes
3909	62	0.00635506		0		0	1	0.00290698		0	0.00926204	78	Yes
938		0		0		0	3	0.00872093		0	0.00872093	79	Yes
3752	7	0.000717507	2	0.000624025	4	0.00645161		0		0	0.00779315	80	Yes
251		0		0	3	0.00483871	1	0.00290698		0	0.00774569	81	Yes
2220		0	14	0.00436817		0	1	0.00290698		0	0.00727515	82	Yes
188	7	0.000717507	1	0.000312012	2	0.00322581	1	0.00290698		0	0.0071623	83	Yes
884	21	0.00215252	10	0.00312012	1	0.0016129		0		0	0.00688555	84	Yes
282	4	0.000410004	1	0.000312012	2	0.00322581	1	0.00290698		0	0.0068548	85	Yes
200		0	6	0.00187207	3	0.00483871		0		0	0.00671078	86	Yes
321	2	0.000205002		0	4	0.00645161		0		0	0.00665661	87	Yes
518		0		0	4	0.00645161		0		0	0.00645161	88	Yes
1189	3	0.000307503	5	0.00156006	1	0.0016129	1	0.00290698		0	0.00638745	89	Yes
165	37	0.00379254	8	0.0024961		0		0		0	0.00628864	90	Yes
85	2	0.000205002		0		0	2	0.00581395		0	0.00601896	91	Yes
350		0		0		0	2	0.00581395		0	0.00581395	92	Yes
585		0		0		0	2	0.00581395		0	0.00581395	93	Yes
632		0		0		0	2	0.00581395		0	0.00581395	94	Yes
814	7	0.000717507	7	0.00218409		0	1	0.00290698		0	0.00580857	95	Yes
2941	5	0.000512505	1	0.000312012	3	0.00483871		0		0	0.00566323	96	Yes
985	19	0.00194752	2	0.000624025		0	1	0.00290698		0	0.00547852	97	Yes
17	3	0.000307503	1	0.000312012	3	0.00483871		0		0	0.00545823	98	Yes
1075		0	7	0.00218409	2	0.00322581		0		0	0.00540989	99	Yes
2546	29	0.00297253	7	0.00218409		0		0		0	0.00515662	100	Yes
163	3	0.000307503		0	3	0.00483871		0		0	0.00514621	101	Yes
223	6	0.000615006	4	0.00124805	2	0.00322581		0		0	0.00508886	102	Yes
2178	2	0.000205002		0	3	0.00483871		0		0	0.00504371	103	Yes
2571		0		0	3	0.00483871		0		0	0.00483871	104	Yes
3958		0		0	3	0.00483871		0		0	0.00483871	105	Yes
181	1	0.000102501		0	1	0.0016129	1	0.00290698		0	0.00462238	106	Yes
3341	1	0.000102501		0	1	0.0016129	1	0.00290698		0	0.00462238	107	Yes
666	4	0.000410004	3	0.000936037	2	0.00322581		0		0	0.00457185	108	Yes
706		0		0	1	0.0016129	1	0.00290698		0	0.00451988	109	Yes
1163		0		0	1	0.0016129	1	0.00290698		0	0.00451988	110	Yes
525	7	0.000717507	7	0.00218409	1	0.0016129		0		0	0.0045145	111	Yes
834	5	0.000512505	3	0.000936037		0	1	0.00290698		0	0.00435552	112	Yes
472	5	0.000512505	7	0.00218409	1	0.0016129		0		0	0.0043095	113	Yes
1337	5	0.000512505	7	0.00218409	1	0.0016129		0		0	0.0043095	114	Yes
3342	7	0.000717507	2	0.000624025		0	1	0.00290698		0	0.00424851	115	Yes
303	13	0.00133251		0		0	1	0.00290698		0	0.00423949	116	Yes
3821	13	0.00133251		0		0	1	0.00290698		0	0.00423949	117	Yes
3910	13	0.00133251		0		0	1	0.00290698		0	0.00423949	118	Yes
625	6	0.000615006	1	0.000312012	2	0.00322581		0		0	0.00415283	119	Yes
325	3	0.000307503	7	0.00218409	1	0.0016129		0		0	0.00410449	120	Yes
1164	5	0.000512505	2	0.000624025		0	1	0.00290698		0	0.00404351	121	Yes
3266	5	0.000512505	2	0.000624025		0	1	0.00290698		0	0.00404351	122	Yes
630	11	0.00112751		0		0	1	0.00290698		0	0.00403449	123	Yes
3413	10	0.00102501		0		0	1	0.00290698		0	0.00393199	124	Yes
1781	2	0.000205002	1	0.000312012	2	0.00322581		0		0	0.00374282	125	Yes
1850	15	0.00153752	7	0.00218409		0		0		0	0.0037216	126	Yes
3340	1	0.000102501	2	0.000624025		0	1	0.00290698		0	0.0036335	127	Yes
1089	8	0.000820008	9	0.00280811		0		0		0	0.00362812	128	Yes
24	3	0.000307503		0	2	0.00322581		0		0	0.00353331	129	Yes
3807		0	2	0.000624025		0	1	0.00290698		0	0.003531	130	Yes
16	3	0.000307503	1	0.000312012		0	1	0.00290698		0	0.00352649	131	Yes
291	6	0.000615006	4	0.00124805	1	0.0016129		0		0	0.00347596	132	Yes
3047	2	0.000205002		0	2	0.00322581		0		0	0.00343081	133	Yes
907	1	0.000102501	1	0.000312012		0	1	0.00290698		0	0.00332149	134	Yes
2028	1	0.000102501	1	0.000312012		0	1	0.00290698		0	0.00332149	135	Yes
982		0		0	2	0.00322581		0		0	0.00322581	136	Yes
1429		0		0	2	0.00322581		0		0	0.00322581	137	Yes
1614		0		0	2	0.00322581		0		0	0.00322581	138	Yes
84	3	0.000307503		0		0	1	0.00290698		0	0.00321448	139	Yes
162	3	0.000307503		0		0	1	0.00290698		0	0.00321448	140	Yes
697	3	0.000307503		0		0	1	0.00290698		0	0.00321448	141	Yes
3699	3	0.000307503		0		0	1	0.00290698		0	0.00321448	142	Yes
339	1	0.000102501		0		0	1	0.00290698		0	0.00300948	143	Yes
743	1	0.000102501		0		0	1	0.00290698		0	0.00300948	144	Yes
1348	1	0.000102501		0		0	1	0.00290698		0	0.00300948	145	Yes
1795	1	0.000102501		0		0	1	0.00290698		0	0.00300948	146	Yes
1975	1	0.000102501		0		0	1	0.00290698		0	0.00300948	147	Yes
3139	1	0.000102501		0		0	1	0.00290698		0	0.00300948	148	Yes
3344	1	0.000102501		0		0	1	0.00290698		0	0.00300948	149	Yes
3417	1	0.000102501		0		0	1	0.00290698		0	0.00300948	150	Yes
3427	1	0.000102501		0		0	1	0.00290698		0	0.00300948	151	Yes
799	4	0.000410004	3	0.000936037	1	0.0016129		0		0	0.00295894
15		0		0		0	1	0.00290698		0	0.00290698
23		0		0		0	1	0.00290698		0	0.00290698
27		0		0		0	1	0.00290698		0	0.00290698
126		0		0		0	1	0.00290698		0	0.00290698
207		0		0		0	1	0.00290698		0	0.00290698
252		0		0		0	1	0.00290698		0	0.00290698
288		0		0		0	1	0.00290698		0	0.00290698
292		0		0		0	1	0.00290698		0	0.00290698
335		0		0		0	1	0.00290698		0	0.00290698
340		0		0		0	1	0.00290698		0	0.00290698
381		0		0		0	1	0.00290698		0	0.00290698
452		0		0		0	1	0.00290698		0	0.00290698
622		0		0		0	1	0.00290698		0	0.00290698
705		0		0		0	1	0.00290698		0	0.00290698
850		0		0		0	1	0.00290698		0	0.00290698
855		0		0		0	1	0.00290698		0	0.00290698
914		0		0		0	1	0.00290698		0	0.00290698
984		0		0		0	1	0.00290698		0	0.00290698
1020		0		0		0	1	0.00290698		0	0.00290698
1073		0		0		0	1	0.00290698		0	0.00290698
1197		0		0		0	1	0.00290698		0	0.00290698
1259		0		0		0	1	0.00290698		0	0.00290698
1435		0		0		0	1	0.00290698		0	0.00290698
1436		0		0		0	1	0.00290698		0	0.00290698
1439		0		0		0	1	0.00290698		0	0.00290698
1524		0		0		0	1	0.00290698		0	0.00290698
1525		0		0		0	1	0.00290698		0	0.00290698
1526		0		0		0	1	0.00290698		0	0.00290698
1763		0		0		0	1	0.00290698		0	0.00290698
1788		0		0		0	1	0.00290698		0	0.00290698
1799		0		0		0	1	0.00290698		0	0.00290698
1851		0		0		0	1	0.00290698		0	0.00290698
1885		0		0		0	1	0.00290698		0	0.00290698
2122		0		0		0	1	0.00290698		0	0.00290698
2123		0		0		0	1	0.00290698		0	0.00290698
2222		0		0		0	1	0.00290698		0	0.00290698
2355		0		0		0	1	0.00290698		0	0.00290698
2411		0		0		0	1	0.00290698		0	0.00290698
2725		0		0		0	1	0.00290698		0	0.00290698
3343		0		0		0	1	0.00290698		0	0.00290698
3352		0		0		0	1	0.00290698		0	0.00290698
3412		0		0		0	1	0.00290698		0	0.00290698
3414		0		0		0	1	0.00290698		0	0.00290698
3415		0		0		0	1	0.00290698		0	0.00290698
3493		0		0		0	1	0.00290698		0	0.00290698
3494		0		0		0	1	0.00290698		0	0.00290698
3565		0		0		0	1	0.00290698		0	0.00290698
3632		0		0		0	1	0.00290698		0	0.00290698
3806		0		0		0	1	0.00290698		0	0.00290698
3860		0		0		0	1	0.00290698		0	0.00290698
3865		0		0		0	1	0.00290698		0	0.00290698
3912		0		0		0	1	0.00290698		0	0.00290698
621		0	9	0.00280811		0		0		0	0.00280811
1935	5	0.000512505	7	0.00218409		0		0		0	0.00269659
2724	10	0.00102501	5	0.00156006		0		0		0	0.00258507
267	3	0.000307503	2	0.000624025	1	0.0016129		0		0	0.00254443
103	2	0.000205002	2	0.000624025	1	0.0016129		0		0	0.00244193
464	2	0.000205002	2	0.000624025	1	0.0016129		0		0	0.00244193
2839	8	0.000820008		0	1	0.0016129		0		0	0.00243291
3470	8	0.000820008		0	1	0.0016129		0		0	0.00243291
105	1	0.000102501	2	0.000624025	1	0.0016129		0		0	0.00233943
343	1	0.000102501	2	0.000624025	1	0.0016129		0		0	0.00233943
480	1	0.000102501	2	0.000624025	1	0.0016129		0		0	0.00233943
2514	7	0.000717507		0	1	0.0016129		0		0	0.00233041
996	3	0.000307503	1	0.000312012	1	0.0016129		0		0	0.00223242
1873	3	0.000307503	1	0.000312012	1	0.0016129		0		0	0.00223242
2260	3	0.000307503	1	0.000312012	1	0.0016129		0		0	0.00223242
1690	6	0.000615006	5	0.00156006		0		0		0	0.00217507
1161	2	0.000205002	1	0.000312012	1	0.0016129		0		0	0.00212992
1274	2	0.000205002	1	0.000312012	1	0.0016129		0		0	0.00212992
109	1	0.000102501	1	0.000312012	1	0.0016129		0		0	0.00202742
601	1	0.000102501	1	0.000312012	1	0.0016129		0		0	0.00202742
731	1	0.000102501	1	0.000312012	1	0.0016129		0		0	0.00202742
756	1	0.000102501	1	0.000312012	1	0.0016129		0		0	0.00202742
970	1	0.000102501	1	0.000312012	1	0.0016129		0		0	0.00202742
2372	1	0.000102501	1	0.000312012	1	0.0016129		0		0	0.00202742
2768	1	0.000102501	1	0.000312012	1	0.0016129		0		0	0.00202742
476		0	1	0.000312012	1	0.0016129		0		0	0.00192492
1220		0	1	0.000312012	1	0.0016129		0		0	0.00192492
2052		0	1	0.000312012	1	0.0016129		0		0	0.00192492
2147		0	1	0.000312012	1	0.0016129		0		0	0.00192492
2640	3	0.000307503		0	1	0.0016129		0		0	0.00192041
589	3	0.000307503	5	0.00156006		0		0		0	0.00186757
856	3	0.000307503	5	0.00156006		0		0		0	0.00186757
1881	3	0.000307503	5	0.00156006		0		0		0	0.00186757
232	9	0.000922509	3	0.000936037		0		0		0	0.00185855
3484	18	0.00184502		0		0		0		0	0.00184502
243	2	0.000205002		0	1	0.0016129		0		0	0.00181791
244	2	0.000205002		0	1	0.0016129		0		0	0.00181791
287	2	0.000205002		0	1	0.0016129		0		0	0.00181791
290	2	0.000205002		0	1	0.0016129		0		0	0.00181791
370	2	0.000205002		0	1	0.0016129		0		0	0.00181791
2938	2	0.000205002		0	1	0.0016129		0		0	0.00181791
141	1	0.000102501		0	1	0.0016129		0		0	0.0017154
1103	1	0.000102501		0	1	0.0016129		0		0	0.0017154
3224	1	0.000102501		0	1	0.0016129		0		0	0.0017154
3898	1	0.000102501		0	1	0.0016129		0		0	0.0017154
4137	1	0.000102501		0	1	0.0016129		0		0	0.0017154
1264	4	0.000410004	4	0.00124805		0		0		0	0.00165805
1196	7	0.000717507	3	0.000936037		0		0		0	0.00165354
2328	7	0.000717507	3	0.000936037		0		0		0	0.00165354
230		0		0	1	0.0016129		0		0	0.0016129
273		0		0	1	0.0016129		0		0	0.0016129
326		0		0	1	0.0016129		0		0	0.0016129
328		0		0	1	0.0016129		0		0	0.0016129
330		0		0	1	0.0016129		0		0	0.0016129
475		0		0	1	0.0016129		0		0	0.0016129
517		0		0	1	0.0016129		0		0	0.0016129
526		0		0	1	0.0016129		0		0	0.0016129
592		0		0	1	0.0016129		0		0	0.0016129
641		0		0	1	0.0016129		0		0	0.0016129
835		0		0	1	0.0016129		0		0	0.0016129
873		0		0	1	0.0016129		0		0	0.0016129
883		0		0	1	0.0016129		0		0	0.0016129
1084		0		0	1	0.0016129		0		0	0.0016129
1101		0		0	1	0.0016129		0		0	0.0016129
1145		0		0	1	0.0016129		0		0	0.0016129
1190		0		0	1	0.0016129		0		0	0.0016129
1325		0		0	1	0.0016129		0		0	0.0016129
1441		0		0	1	0.0016129		0		0	0.0016129
2225		0		0	1	0.0016129		0		0	0.0016129
2319		0		0	1	0.0016129		0		0	0.0016129
2639		0		0	1	0.0016129		0		0	0.0016129
2642		0		0	1	0.0016129		0		0	0.0016129
423		0	5	0.00156006		0		0		0	0.00156006
1961		0	5	0.00156006		0		0		0	0.00156006
2059	15	0.00153752		0		0		0		0	0.00153752
667	4	0.000410004	3	0.000936037		0		0		0	0.00134604
1852	4	0.000410004	3	0.000936037		0		0		0	0.00134604
2513	4	0.000410004	3	0.000936037		0		0		0	0.00134604
12		0	4	0.00124805		0		0		0	0.00124805
439	3	0.000307503	3	0.000936037		0		0		0	0.00124354
913	2	0.000205002	3	0.000936037		0		0		0	0.00114104
1272	2	0.000205002	3	0.000936037		0		0		0	0.00114104
2227	2	0.000205002	3	0.000936037		0		0		0	0.00114104
3329	11	0.00112751		0		0		0		0	0.00112751
626	1	0.000102501	3	0.000936037		0		0		0	0.00103854
997	1	0.000102501	3	0.000936037		0		0		0	0.00103854
998	1	0.000102501	3	0.000936037		0		0		0	0.00103854
3429	4	0.000410004	2	0.000624025		0		0		0	0.00103403
976	7	0.000717507	1	0.000312012		0		0		0	0.00102952
1096	10	0.00102501		0		0		0		0	0.00102501
1199	10	0.00102501		0		0		0		0	0.00102501
1762	10	0.00102501		0		0		0		0	0.00102501
101		0	3	0.000936037		0		0		0	0.000936037
145	3	0.000307503	2	0.000624025		0		0		0	0.000931528
176	3	0.000307503	2	0.000624025		0		0		0	0.000931528
656	3	0.000307503	2	0.000624025		0		0		0	0.000931528
875	3	0.000307503	2	0.000624025		0		0		0	0.000931528
324	2	0.000205002	2	0.000624025		0		0		0	0.000829027
479	2	0.000205002	2	0.000624025		0		0		0	0.000829027
744	2	0.000205002	2	0.000624025		0		0		0	0.000829027
909	2	0.000205002	2	0.000624025		0		0		0	0.000829027
1176	2	0.000205002	2	0.000624025		0		0		0	0.000829027
22	1	0.000102501	2	0.000624025		0		0		0	0.000726526
341	1	0.000102501	2	0.000624025		0		0		0	0.000726526
1248	1	0.000102501	2	0.000624025		0		0		0	0.000726526
3422	1	0.000102501	2	0.000624025		0		0		0	0.000726526
740	4	0.000410004	1	0.000312012		0		0		0	0.000722017
2060	4	0.000410004	1	0.000312012		0		0		0	0.000722017
156		0	2	0.000624025		0		0		0	0.000624025
166		0	2	0.000624025		0		0		0	0.000624025
201		0	2	0.000624025		0		0		0	0.000624025
212		0	2	0.000624025		0		0		0	0.000624025
258		0	2	0.000624025		0		0		0	0.000624025
274		0	2	0.000624025		0		0		0	0.000624025
2821		0	2	0.000624025		0		0		0	0.000624025
2927		0	2	0.000624025		0		0		0	0.000624025
3696		0	2	0.000624025		0		0		0	0.000624025
509	3	0.000307503	1	0.000312012		0		0		0	0.000619516
548	3	0.000307503	1	0.000312012		0		0		0	0.000619516
643	3	0.000307503	1	0.000312012		0		0		0	0.000619516
842	3	0.000307503	1	0.000312012		0		0		0	0.000619516
3141	3	0.000307503	1	0.000312012		0		0		0	0.000619516
4073	3	0.000307503	1	0.000312012		0		0		0	0.000619516
424	6	0.000615006		0		0		0		0	0.000615006
529	2	0.000205002	1	0.000312012		0		0		0	0.000517015
600	2	0.000205002	1	0.000312012		0		0		0	0.000517015
1241	2	0.000205002	1	0.000312012		0		0		0	0.000517015
2032	2	0.000205002	1	0.000312012		0		0		0	0.000517015
2525	2	0.000205002	1	0.000312012		0		0		0	0.000517015
2635	2	0.000205002	1	0.000312012		0		0		0	0.000517015
47	5	0.000512505		0		0		0		0	0.000512505
342	5	0.000512505		0		0		0		0	0.000512505
1977	5	0.000512505		0		0		0		0	0.000512505
2259	5	0.000512505		0		0		0		0	0.000512505
167	1	0.000102501	1	0.000312012		0		0		0	0.000414514
197	1	0.000102501	1	0.000312012		0		0		0	0.000414514
241	1	0.000102501	1	0.000312012		0		0		0	0.000414514
249	1	0.000102501	1	0.000312012		0		0		0	0.000414514
256	1	0.000102501	1	0.000312012		0		0		0	0.000414514
264	1	0.000102501	1	0.000312012		0		0		0	0.000414514
269	1	0.000102501	1	0.000312012		0		0		0	0.000414514
297	1	0.000102501	1	0.000312012		0		0		0	0.000414514
298	1	0.000102501	1	0.000312012		0		0		0	0.000414514
312	1	0.000102501	1	0.000312012		0		0		0	0.000414514
379	1	0.000102501	1	0.000312012		0		0		0	0.000414514
399	1	0.000102501	1	0.000312012		0		0		0	0.000414514
417	1	0.000102501	1	0.000312012		0		0		0	0.000414514
426	1	0.000102501	1	0.000312012		0		0		0	0.000414514
434	1	0.000102501	1	0.000312012		0		0		0	0.000414514
436	1	0.000102501	1	0.000312012		0		0		0	0.000414514
670	1	0.000102501	1	0.000312012		0		0		0	0.000414514
680	1	0.000102501	1	0.000312012		0		0		0	0.000414514
685	1	0.000102501	1	0.000312012		0		0		0	0.000414514
695	1	0.000102501	1	0.000312012		0		0		0	0.000414514
698	1	0.000102501	1	0.000312012		0		0		0	0.000414514
739	1	0.000102501	1	0.000312012		0		0		0	0.000414514
745	1	0.000102501	1	0.000312012		0		0		0	0.000414514
757	1	0.000102501	1	0.000312012		0		0		0	0.000414514
831	1	0.000102501	1	0.000312012		0		0		0	0.000414514
832	1	0.000102501	1	0.000312012		0		0		0	0.000414514
833	1	0.000102501	1	0.000312012		0		0		0	0.000414514
912	1	0.000102501	1	0.000312012		0		0		0	0.000414514
980	1	0.000102501	1	0.000312012		0		0		0	0.000414514
1070	1	0.000102501	1	0.000312012		0		0		0	0.000414514
1087	1	0.000102501	1	0.000312012		0		0		0	0.000414514
1149	1	0.000102501	1	0.000312012		0		0		0	0.000414514
1150	1	0.000102501	1	0.000312012		0		0		0	0.000414514
1156	1	0.000102501	1	0.000312012		0		0		0	0.000414514
1182	1	0.000102501	1	0.000312012		0		0		0	0.000414514
1240	1	0.000102501	1	0.000312012		0		0		0	0.000414514
1245	1	0.000102501	1	0.000312012		0		0		0	0.000414514
1256	1	0.000102501	1	0.000312012		0		0		0	0.000414514
1344	1	0.000102501	1	0.000312012		0		0		0	0.000414514
1358	1	0.000102501	1	0.000312012		0		0		0	0.000414514
1615	1	0.000102501	1	0.000312012		0		0		0	0.000414514
1700	1	0.000102501	1	0.000312012		0		0		0	0.000414514
1701	1	0.000102501	1	0.000312012		0		0		0	0.000414514
1702	1	0.000102501	1	0.000312012		0		0		0	0.000414514
1866	1	0.000102501	1	0.000312012		0		0		0	0.000414514
1936	1	0.000102501	1	0.000312012		0		0		0	0.000414514
1939	1	0.000102501	1	0.000312012		0		0		0	0.000414514
1953	1	0.000102501	1	0.000312012		0		0		0	0.000414514
2325	1	0.000102501	1	0.000312012		0		0		0	0.000414514
2822	1	0.000102501	1	0.000312012		0		0		0	0.000414514
2826	1	0.000102501	1	0.000312012		0		0		0	0.000414514
2921	1	0.000102501	1	0.000312012		0		0		0	0.000414514
3041	1	0.000102501	1	0.000312012		0		0		0	0.000414514
3410	1	0.000102501	1	0.000312012		0		0		0	0.000414514
3698	1	0.000102501	1	0.000312012		0		0		0	0.000414514
118	4	0.000410004		0		0		0		0	0.000410004
154	4	0.000410004		0		0		0		0	0.000410004
1874	4	0.000410004		0		0		0		0	0.000410004
1880	4	0.000410004		0		0		0		0	0.000410004
3453	4	0.000410004		0		0		0		0	0.000410004
3736	4	0.000410004		0		0		0		0	0.000410004
4049	4	0.000410004		0		0		0		0	0.000410004
182	3	0.000307503		0		0		0		0	0.000307503
270	3	0.000307503		0		0		0		0	0.000307503
272	3	0.000307503		0		0		0		0	0.000307503
309	3	0.000307503		0		0		0		0	0.000307503
365	3	0.000307503		0		0		0		0	0.000307503
545	3	0.000307503		0		0		0		0	0.000307503
566	3	0.000307503		0		0		0		0	0.000307503
583	3	0.000307503		0		0		0		0	0.000307503
771	3	0.000307503		0		0		0		0	0.000307503
843	3	0.000307503		0		0		0		0	0.000307503
1050	3	0.000307503		0		0		0		0	0.000307503
2245	3	0.000307503		0		0		0		0	0.000307503
2442	3	0.000307503		0		0		0		0	0.000307503
2530	3	0.000307503		0		0		0		0	0.000307503
3244	3	0.000307503		0		0		0		0	0.000307503
248	2	0.000205002		0		0		0		0	0.000205002
725	2	0.000205002		0		0		0		0	0.000205002
804	2	0.000205002		0		0		0		0	0.000205002
2066	2	0.000205002		0		0		0		0	0.000205002
2268	2	0.000205002		0		0		0		0	0.000205002
2539	2	0.000205002		0		0		0		0	0.000205002
2915	2	0.000205002		0		0		0		0	0.000205002
2964	2	0.000205002		0		0		0		0	0.000205002
3060	2	0.000205002		0		0		0		0	0.000205002
3121	2	0.000205002		0		0		0		0	0.000205002
3146	2	0.000205002		0		0		0		0	0.000205002
3148	2	0.000205002		0		0		0		0	0.000205002
3219	2	0.000205002		0		0		0		0	0.000205002
3255	2	0.000205002		0		0		0		0	0.000205002
3338	2	0.000205002		0		0		0		0	0.000205002
3473	2	0.000205002		0		0		0		0	0.000205002
3560	2	0.000205002		0		0		0		0	0.000205002
3700	2	0.000205002		0		0		0		0	0.000205002
3782	2	0.000205002		0		0		0		0	0.000205002
3812	2	0.000205002		0		0		0		0	0.000205002
60	1	0.000102501		0		0		0		0	0.000102501
91	1	0.000102501		0		0		0		0	0.000102501
104	1	0.000102501		0		0		0		0	0.000102501
161	1	0.000102501		0		0		0		0	0.000102501
164	1	0.000102501		0		0		0		0	0.000102501
226	1	0.000102501		0		0		0		0	0.000102501
227	1	0.000102501		0		0		0		0	0.000102501
247	1	0.000102501		0		0		0		0	0.000102501
318	1	0.000102501		0		0		0		0	0.000102501
346	1	0.000102501		0		0		0		0	0.000102501
361	1	0.000102501		0		0		0		0	0.000102501
376	1	0.000102501		0		0		0		0	0.000102501
447	1	0.000102501		0		0		0		0	0.000102501
520	1	0.000102501		0		0		0		0	0.000102501
627	1	0.000102501		0		0		0		0	0.000102501
925	1	0.000102501		0		0		0		0	0.000102501
931	1	0.000102501		0		0		0		0	0.000102501
974	1	0.000102501		0		0		0		0	0.000102501
1004	1	0.000102501		0		0		0		0	0.000102501
1009	1	0.000102501		0		0		0		0	0.000102501
1094	1	0.000102501		0		0		0		0	0.000102501
1100	1	0.000102501		0		0		0		0	0.000102501
1105	1	0.000102501		0		0		0		0	0.000102501
1188	1	0.000102501		0		0		0		0	0.000102501
1193	1	0.000102501		0		0		0		0	0.000102501
1284	1	0.000102501		0		0		0		0	0.000102501
1340	1	0.000102501		0		0		0		0	0.000102501
1347	1	0.000102501		0		0		0		0	0.000102501
1360	1	0.000102501		0		0		0		0	0.000102501
1424	1	0.000102501		0		0		0		0	0.000102501
1425	1	0.000102501		0		0		0		0	0.000102501
1514	1	0.000102501		0		0		0		0	0.000102501
1518	1	0.000102501		0		0		0		0	0.000102501
1684	1	0.000102501		0		0		0		0	0.000102501
1869	1	0.000102501		0		0		0		0	0.000102501
1968	1	0.000102501		0		0		0		0	0.000102501
2053	1	0.000102501		0		0		0		0	0.000102501
2061	1	0.000102501		0		0		0		0	0.000102501
2146	1	0.000102501		0		0		0		0	0.000102501
2166	1	0.000102501		0		0		0		0	0.000102501
2210	1	0.000102501		0		0		0		0	0.000102501
2229	1	0.000102501		0		0		0		0	0.000102501
2239	1	0.000102501		0		0		0		0	0.000102501
2261	1	0.000102501		0		0		0		0	0.000102501
2308	1	0.000102501		0		0		0		0	0.000102501
2332	1	0.000102501		0		0		0		0	0.000102501
2334	1	0.000102501		0		0		0		0	0.000102501
2351	1	0.000102501		0		0		0		0	0.000102501
2361	1	0.000102501		0		0		0		0	0.000102501
2521	1	0.000102501		0		0		0		0	0.000102501
2680	1	0.000102501		0		0		0		0	0.000102501
2723	1	0.000102501		0		0		0		0	0.000102501
2730	1	0.000102501		0		0		0		0	0.000102501
2731	1	0.000102501		0		0		0		0	0.000102501
2741	1	0.000102501		0		0		0		0	0.000102501
2835	1	0.000102501		0		0		0		0	0.000102501
3163	1	0.000102501		0		0		0		0	0.000102501
3249	1	0.000102501		0		0		0		0	0.000102501
3319	1	0.000102501		0		0		0		0	0.000102501
3325	1	0.000102501		0		0		0		0	0.000102501
3327	1	0.000102501		0		0		0		0	0.000102501
3333	1	0.000102501		0		0		0		0	0.000102501
3346	1	0.000102501		0		0		0		0	0.000102501
3380	1	0.000102501		0		0		0		0	0.000102501
3449	1	0.000102501		0		0		0		0	0.000102501
3455	1	0.000102501		0		0		0		0	0.000102501
3475	1	0.000102501		0		0		0		0	0.000102501
3485	1	0.000102501		0		0		0		0	0.000102501
3529	1	0.000102501		0		0		0		0	0.000102501
3623	1	0.000102501		0		0		0		0	0.000102501
3638	1	0.000102501		0		0		0		0	0.000102501
3748	1	0.000102501		0		0		0		0	0.000102501
3767	1	0.000102501		0		0		0		0	0.000102501
3808	1	0.000102501		0		0		0		0	0.000102501
3867	1	0.000102501		0		0		0		0	0.000102501
4041	1	0.000102501		0		0		0		0	0.000102501
4120	1	0.000102501		0		0		0		0	0.000102501
4123	1	0.000102501		0		0		0		0	0.000102501
151			1	0.000312012							0.000312012
192			1	0.000312012							0.000312012
356			1	0.000312012							0.000312012
446			1	0.000312012							0.000312012
494			1	0.000312012							0.000312012
495			1	0.000312012							0.000312012
519			1	0.000312012							0.000312012
557			1	0.000312012							0.000312012
570			1	0.000312012							0.000312012
623			1	0.000312012							0.000312012
624			1	0.000312012							0.000312012
638			1	0.000312012							0.000312012
664			1	0.000312012							0.000312012
714			1	0.000312012							0.000312012
793			1	0.000312012							0.000312012
794			1	0.000312012							0.000312012
874			1	0.000312012							0.000312012
923			1	0.000312012							0.000312012
958			1	0.000312012							0.000312012
1314			1	0.000312012							0.000312012
1416			1	0.000312012							0.000312012
1613			1	0.000312012							0.000312012
1785			1	0.000312012							0.000312012
1956			1	0.000312012							0.000312012
1957			1	0.000312012							0.000312012
2128			1	0.000312012							0.000312012
2137			1	0.000312012							0.000312012
2251			1	0.000312012							0.000312012
2337			1	0.000312012							0.000312012
2437			1	0.000312012							0.000312012
2524			1	0.000312012							0.000312012
2527			1	0.000312012							0.000312012
2636			1	0.000312012							0.000312012
2716			1	0.000312012							0.000312012
3037			1	0.000312012							0.000312012
3038			1	0.000312012							0.000312012
3609			1	0.000312012							0.000312012

## Sheet: Table S3.5
Table S3.5 The diversity hotspot grid cells obtained from the integrated hotspots of both top 5% richness algorithm and complementary algorithm
Note: First, this study sort the sum of two orders of the 71 grids which identified by both algorithms and treat these 71 grids as final diversity hotspot grids, then sort the remaining grids which identified by only one algorithm according to the sum of two orders and select the top 79 grids as final diversity hotspot grids.
Grid_ID	Order of "top 5% richness algorithm"	Order of "complementary algorithm"	Sum of two orders	Total order	Diversity hotspots	Note
349	1	1	2	1	Yes	Both algorithms
901	2	2	4	2	Yes	Both algorithms
467	10	3	13	3	Yes	Both algorithms
584	9	8	17	4	Yes	Both algorithms
70	16	4	20	5	Yes	Both algorithms
657	17	12	29	6	Yes	Both algorithms
148	7	23	30	7	Yes	Both algorithms
926	21	11	32	8	Yes	Both algorithms
344	4	29	33	9	Yes	Both algorithms
1177	28	7	35	10	Yes	Both algorithms
76	30	9	39	11	Yes	Both algorithms
899	8	32	40	12	Yes	Both algorithms
2126	38	5	43	13	Yes	Both algorithms
106	20	25	45	14	Yes	Both algorithms
150	26	20	46	15	Yes	Both algorithms
586	32	16	48	16	Yes	Both algorithms
334	29	19	48	17	Yes	Both algorithms
146	34	15	49	18	Yes	Both algorithms
536	5	51	56	19	Yes	Both algorithms
329	31	27	58	20	Yes	Both algorithms
828	15	48	63	21	Yes	Both algorithms
391	3	64	67	22	Yes	Both algorithms
820	6	63	69	23	Yes	Both algorithms
278	45	26	71	24	Yes	Both algorithms
48	50	22	72	25	Yes	Both algorithms
2318	68	6	74	26	Yes	Both algorithms
983	53	21	74	27	Yes	Both algorithms
1606	47	28	75	28	Yes	Both algorithms
1018	63	14	77	29	Yes	Both algorithms
1369	72	10	82	30	Yes	Both algorithms
114	65	17	82	31	Yes	Both algorithms
371	23	62	85	32	Yes	Both algorithms
111	55	30	85	33	Yes	Both algorithms
251	11	81	92	34	Yes	Both algorithms
204	27	74	101	35	Yes	Both algorithms
604	49	54	103	36	Yes	Both algorithms
1178	36	75	111	37	Yes	Both algorithms
8	76	38	114	38	Yes	Both algorithms
985	19	97	116	39	Yes	Both algorithms
350	24	92	116	40	Yes	Both algorithms
1265	39	77	116	41	Yes	Both algorithms
518	33	88	121	42	Yes	Both algorithms
147	59	70	129	43	Yes	Both algorithms
303	13	116	129	44	Yes	Both algorithms
1427	117	18	135	45	Yes	Both algorithms
165	46	90	136	46	Yes	Both algorithms
466	79	58	137	47	Yes	Both algorithms
13	94	44	138	48	Yes	Both algorithms
46	80	69	149	49	Yes	Both algorithms
834	42	112	154	50	Yes	Both algorithms
77	100	55	155	51	Yes	Both algorithms
368	91	65	156	52	Yes	Both algorithms
37	116	45	161	53	Yes	Both algorithms
305	90	76	166	54	Yes	Both algorithms
585	78	93	171	55	Yes	Both algorithms
1016	123	56	179	56	Yes	Both algorithms
1075	81	99	180	57	Yes	Both algorithms
291	74	132	206	58	Yes	Both algorithms
339	64	143	207	59	Yes	Both algorithms
743	69	144	213	60	Yes	Both algorithms
85	124	91	215	61	Yes	Both algorithms
666	110	108	218	62	Yes	Both algorithms
200	135	86	221	63	Yes	Both algorithms
1164	102	121	223	64	Yes	Both algorithms
325	107	120	227	65	Yes	Both algorithms
282	149	85	234	66	Yes	Both algorithms
1163	125	110	235	67	Yes	Both algorithms
321	148	87	235	68	Yes	Both algorithms
17	144	98	242	69	Yes	Both algorithms
472	138	113	251	70	Yes	Both algorithms
1429	147	137	284	71	Yes	Both algorithms
342	12		12	72	Yes	Top 5% richness algorithm
3147		13	13	73	Yes	Complementary algorithm
902	14		14	74	Yes	Top 5% richness algorithm
439	18		18	75	Yes	Top 5% richness algorithm
392	22		22	76	Yes	Top 5% richness algorithm
2721		24	24	77	Yes	Complementary algorithm
390	25		25	78	Yes	Top 5% richness algorithm
501		31	31	79	Yes	Complementary algorithm
3426		33	33	80	Yes	Complementary algorithm
3243		34	34	81	Yes	Complementary algorithm
3164		35	35	82	Yes	Complementary algorithm
667	35		35	83	Yes	Top 5% richness algorithm
3138		36	36	84	Yes	Complementary algorithm
913	37		37	85	Yes	Top 5% richness algorithm
1800		37	37	86	Yes	Complementary algorithm
36		39	39	87	Yes	Complementary algorithm
297	40		40	88	Yes	Top 5% richness algorithm
777		40	40	89	Yes	Complementary algorithm
287	41		41	90	Yes	Top 5% richness algorithm
1076		41	41	91	Yes	Complementary algorithm
1605		42	42	92	Yes	Complementary algorithm
244	43		43	93	Yes	Top 5% richness algorithm
2357		43	43	94	Yes	Complementary algorithm
341	44		44	95	Yes	Top 5% richness algorithm
1017		46	46	96	Yes	Complementary algorithm
71		47	47	97	Yes	Complementary algorithm
915	48		48	98	Yes	Top 5% richness algorithm
702		49	49	99	Yes	Complementary algorithm
53		50	50	100	Yes	Complementary algorithm
520	51		51	101	Yes	Top 5% richness algorithm
52		52	52	102	Yes	Complementary algorithm
440	52		52	103	Yes	Top 5% richness algorithm
468		53	53	104	Yes	Complementary algorithm
258	54		54	105	Yes	Top 5% richness algorithm
997	56		56	106	Yes	Top 5% richness algorithm
984	57		57	107	Yes	Top 5% richness algorithm
1019		57	57	108	Yes	Complementary algorithm
301	58		58	109	Yes	Top 5% richness algorithm
142		59	59	110	Yes	Complementary algorithm
279		60	60	111	Yes	Complementary algorithm
589	60		60	112	Yes	Top 5% richness algorithm
302	61		61	113	Yes	Top 5% richness algorithm
469		61	61	114	Yes	Complementary algorithm
12	62		62	115	Yes	Top 5% richness algorithm
290	66		66	116	Yes	Top 5% richness algorithm
2065		66	66	117	Yes	Complementary algorithm
1350	67		67	118	Yes	Top 5% richness algorithm
877		67	67	119	Yes	Complementary algorithm
3913		68	68	120	Yes	Complementary algorithm
1176	70		70	121	Yes	Top 5% richness algorithm
456		71	71	122	Yes	Complementary algorithm
1261	71		71	123	Yes	Top 5% richness algorithm
3495		72	72	124	Yes	Complementary algorithm
393	73		73	125	Yes	Top 5% richness algorithm
563		73	73	126	Yes	Complementary algorithm
151	75		75	127	Yes	Top 5% richness algorithm
914	77		77	128	Yes	Top 5% richness algorithm
3909		78	78	129	Yes	Complementary algorithm
938		79	79	130	Yes	Complementary algorithm
3752		80	80	131	Yes	Complementary algorithm
545	82		82	132	Yes	Top 5% richness algorithm
2220		82	82	133	Yes	Complementary algorithm
47	83		83	134	Yes	Top 5% richness algorithm
188		83	83	135	Yes	Complementary algorithm
998	84		84	136	Yes	Top 5% richness algorithm
884		84	84	137	Yes	Complementary algorithm
927	85		85	138	Yes	Top 5% richness algorithm
843	86		86	139	Yes	Top 5% richness algorithm
495	87		87	140	Yes	Top 5% richness algorithm
105	88		88	141	Yes	Top 5% richness algorithm
1189		89	89	142	Yes	Complementary algorithm
1515	89		89	143	Yes	Top 5% richness algorithm
1020	92		92	144	Yes	Top 5% richness algorithm
499	93		93	145	Yes	Top 5% richness algorithm
632		94	94	146	Yes	Complementary algorithm
167	95		95	147	Yes	Top 5% richness algorithm
814		95	95	148	Yes	Complementary algorithm
2941		96	96	149	Yes	Complementary algorithm
1690	96		96	150	Yes	Top 5% richness algorithm
623	97		97	151
446	98		98	152
164	99		99	153
2546		100	100	154
844	101		101	155
163		101	101	156
223		102	102	157
1001	103		103	158
2178		103	103	159
1161	104		104	160
2571		104	104	161
3958		105	105	162
1073	105		105	163
447	106		106	164
181		106	106	165
3341		107	107	166
161	108		108	167
197	109		109	168
706		109	109	169
548	111		111	170
525		111	111	171
232	112		112	172
1691	113		113	173
583	114		114	174
1337		114	114	175
1522	115		115	176
3342		115	115	177
3821		117	117	178
3910		118	118	179
750	118		118	180
1251	119		119	181
625		119	119	182
1248	120		120	183
464	121		121	184
603	122		122	185
3266		122	122	186
630		123	123	187
3413		124	124	188
1781		125	125	189
900	126		126	190
1850		126	126	191
1096	127		127	192
3340		127	127	193
306	128		128	194
1089		128	128	195
1262	129		129	196
24		129	129	197
539	130		130	198
3807		130	130	199
898	131		131	200
16		131	131	201
434	132		132	202
328	133		133	203
3047		133	133	204
1264	134		134	205
907		134	134	206
2028		135	135	207
156	136		136	208
982		136	136	209
1175	137		137	210
1614		138	138	211
274	139		139	212
84		139	139	213
388	140		140	214
162		140	140	215
352	141		141	216
697		141	141	217
333	142		142	218
3699		142	142	219
418	143		143	220
1608	145		145	221
1348		145	145	222
931	146		146	223
1795		146	146	224
1975		147	147	225
3139		148	148	226
3344		149	149	227
293	150		150	228
3417		150	150	229
3427		151	151	230

## Sheet: Table S3.6
Table S3.6 Correlation analysis of the distribution pattern of top 5% richness algorithm(R) and complementary algorithm(C) of all medicinal plants (All), endemic medicinal plants (EN), threatened medicinal plants (TH), CITES medicinal plants (CI) and national protected medicinal plants (NP).
Grid_ID	All_R	EN_R	TH_R	CI_R	NP_R	All_C	EN_C	TH_C	CI_C	NP_C
349	1	0.780151	0.819277	0.709091	1	1	0.471106	0.566265	0.272727	1
901	0.812388	1	0.879518	0.690909	0.615385	0.28285	1	0.939759	0.0636364	0
391	0.797351	0.761307	0.698795	0.681818	0.769231	0.00787683	0.0414573	0	0	0
344	0.77193	0.634422	0.662651	0.563636	0.923077	0.0261368	0.0414573	0.108434	0	0
536	0.748657	0.802764	0.506024	0.663636	0.653846	0.0103831	0.0251256	0.0240964	0.00909091	0
820	0.694952	0.855528	0.771084	0.6	0.576923	0.00143215	0.00251256	0	0.0363636	0
148	0.664518	0.481156	0.939759	0.781818	0.615385	0.0454708	0.0351759	0.0240964	0.0363636	0
899	0.716792	0.920854	0.807229	0.727273	0.346154	0.00680272	0.0175879	0.180723	0	0
584	0.621196	0.526382	0.710843	0.881818	0.538462	0.0128894	0.0138191	0.301205	0.354545	0
467	0.68063	0.829146	0.662651	0.736364	0.346154	0.495883	0.575377	0.506024	0.1	0.0384615
251	0.664876	0.542714	0.578313	0.627273	0.653846	0	0	0.0361446	0.00909091	0
342	0.614035	0.579146	0.614458	0.681818	0.576923	0.00179019	0	0	0	0
303	0.649839	0.615578	0.542169	0.690909	0.5	0.00465449	0	0	0.00909091	0
902	0.588256	0.653266	0.674699	0.536364	0.576923	0	0	0	0	0
828	0.742213	0.899497	0.590361	0.363636	0.461538	0.0132474	0.031407	0.0481928	0	0
70	0.689223	0.275126	1	0.7	0.461538	0.214465	0	1	0.490909	0
657	0.651271	0.675879	0.60241	0.663636	0.384615	0.0733978	0.040201	0.0843373	0.0181818	0.153846
439	0.604726	0.667085	0.506024	0.409091	0.692308	0.00107411	0.00376884	0	0	0
985	0.666667	0.844221	0.626506	0.445455	0.423077	0.00680272	0.00251256	0	0.00909091	0
106	0.65879	0.334171	0.951807	0.745455	0.384615	0.00823487	0.00879397	0.216867	0	0
926	0.626566	0.555276	0.445783	0.372727	0.769231	0.0325815	0.0263819	0	0.0636364	0.307692
392	0.593985	0.60804	0.481928	0.481818	0.615385	0	0	0	0	0
371	0.690297	0.675879	0.662651	0.672727	0.230769	0.0350877	0.00502513	0.0120482	0	0
350	0.627999	0.561558	0.481928	0.518182	0.5	0	0	0	0.0181818	0
390	0.531686	0.513819	0.46988	0.436364	0.692308	0	0	0	0	0
150	0.64411	0.493719	0.698795	0.663636	0.307692	0.00429646	0.138191	0.0481928	0	0
204	0.556391	0.410804	0.542169	0.581818	0.576923	0.00572861	0.0150754	0.0361446	0	0
1177	0.64053	0.802764	0.409639	0.254545	0.576923	0.0583602	0.180905	0	0	0.307692
334	0.58396	0.56407	0.518072	0.672727	0.307692	0	0	0	0.136364	0
76	0.64053	0.364322	0.807229	0.554545	0.307692	0.0966702	0.0552764	0.566265	0.0818182	0.0384615
329	0.604368	0.576633	0.409639	0.463636	0.423077	0.0150376	0.0540201	0.0120482	0	0.0384615
586	0.517365	0.688442	0.53012	0.554545	0.269231	0.00501253	0.040201	0.0481928	0.1	0.0384615
518	0.496957	0.567839	0.445783	0.618182	0.307692	0	0	0.0481928	0	0
146	0.534909	0.350503	0.662651	0.609091	0.346154	0	0	0.0361446	0	0.192308
667	0.505192	0.595477	0.542169	0.4	0.423077	0.00143215	0.00376884	0	0	0
1178	0.542786	0.688442	0.385542	0.263636	0.5	0	0	0.0481928	0.00909091	0
913	0.50555	0.604271	0.361446	0.227273	0.615385	0.000716076	0.00376884	0	0	0
2126	0.311493	0.361809	0.53012	1	0.153846	0.0153956	0.0464824	0.0120482	1	0
1265	0.538489	0.688442	0.409639	0.336364	0.384615	0.00393842	0.0213568	0	0.00909091	0
297	0.547082	0.41206	0.39759	0.363636	0.538462	0.000358038	0.00125628	0	0	0
287	0.568206	0.422111	0.578313	0.545455	0.269231	0.000716076	0	0.0120482	0	0
834	0.420695	0.461055	0.385542	0.390909	0.576923	0.00179019	0.00376884	0	0.00909091	0
244	0.537773	0.419598	0.542169	0.490909	0.346154	0.000716076	0	0.0120482	0	0
341	0.478697	0.463568	0.409639	0.481818	0.423077	0.000358038	0.00251256	0	0	0
278	0.552095	0.388191	0.53012	0.590909	0.230769	0.00823487	0.0791457	0.0843373	0	0
165	0.577515	0.237437	0.506024	0.436364	0.461538	0.0132474	0.0100503	0	0	0
1606	0.513426	0.606784	0.349398	0.3	0.423077	0.0211242	0.0603015	0.0843373	0	0
915	0.508056	0.620603	0.337349	0.209091	0.5	0	0	0	0	0
604	0.522019	0.61809	0.385542	0.327273	0.346154	0.00250627	0.0100503	0.060241	0.00909091	0
48	0.590405	0.187186	0.759036	0.481818	0.307692	0.0207662	0.0188442	0	0	0.0769231
520	0.45435	0.60804	0.493976	0.463636	0.230769	0.000358038	0	0	0	0
440	0.426781	0.428392	0.216867	0.327273	0.615385	0	0	0	0	0
983	0.486216	0.645729	0.349398	0.418182	0.230769	0.0307913	0.114322	0	0	0
258	0.475832	0.311558	0.337349	0.390909	0.5	0	0.00251256	0	0	0
111	0.465449	0.262563	0.626506	0.436364	0.384615	0.00179019	0.00125628	0.0361446	0.0818182	0
997	0.436806	0.55402	0.349398	0.145455	0.576923	0.000358038	0.00376884	0	0	0
984	0.467956	0.657035	0.361446	0.309091	0.307692	0	0	0	0.00909091	0
301	0.458647	0.422111	0.39759	0.318182	0.461538	0	0	0	0	0
147	0.479055	0.341709	0.578313	0.490909	0.269231	0.00214823	0.00251256	0.0361446	0.0181818	0
589	0.453276	0.626884	0.421687	0.427273	0.192308	0.00107411	0.00628141	0	0	0
302	0.477981	0.453518	0.325301	0.290909	0.461538	0	0	0	0	0
12	0.44898	0.187186	0.626506	0.418182	0.423077	0	0.00502513	0	0	0
1018	0.490512	0.484925	0.385542	0.254545	0.384615	0.0325815	0.110553	0.216867	0	0.0384615
339	0.395632	0.359296	0.361446	0.436364	0.384615	0.000358038	0	0	0.00909091	0
114	0.471178	0.221106	0.566265	0.381818	0.384615	0.00214823	0.00251256	0.0120482	0.00909091	0.153846
290	0.446473	0.404523	0.349398	0.390909	0.346154	0.000716076	0	0.0120482	0	0
1350	0.429646	0.546482	0.301205	0.272727	0.384615	0	0	0	0	0
2318	0.457214	0.560302	0.277108	0.3	0.307692	0.226996	0.287688	0.216867	0.0363636	0
743	0.425707	0.501256	0.39759	0.318182	0.307692	0.000358038	0	0	0.00909091	0
1176	0.503401	0.701005	0.337349	0.2	0.230769	0.000716076	0.00251256	0	0	0
1261	0.498747	0.63191	0.301205	0.172727	0.307692	0	0	0	0	0
1369	0.45435	0.324121	0.26506	0.218182	0.538462	0.101325	0.0138191	0.0722892	0	0.307692
393	0.391335	0.417085	0.325301	0.290909	0.423077	0	0	0	0	0
291	0.462227	0.329146	0.361446	0.463636	0.230769	0.00214823	0.00502513	0.0120482	0	0
151	0.395632	0.286432	0.53012	0.481818	0.230769	0	0.00125628	0	0	0
8	0.503759	0.18593	0.60241	0.472727	0.192308	0.0368779	0.0326633	0.0361446	0.00909091	0
914	0.446473	0.53392	0.301205	0.172727	0.384615	0	0	0	0.00909091	0
585	0.338704	0.374372	0.301205	0.472727	0.307692	0	0	0	0.0181818	0
466	0.373434	0.521357	0.457831	0.418182	0.153846	0.000358038	0	0	0	0.0384615
46	0.348729	0.110553	0.554217	0.627273	0.230769	0.00107411	0	0	0.0363636	0
1075	0.419979	0.469849	0.313253	0.218182	0.384615	0	0.00879397	0.0240964	0	0
545	0.435374	0.400754	0.204819	0.172727	0.5	0.00107411	0	0	0	0
47	0.452202	0.124372	0.650602	0.409091	0.269231	0.00179019	0	0	0	0
998	0.408521	0.53392	0.313253	0.1	0.423077	0.000358038	0.00376884	0	0	0
927	0.363409	0.322864	0.277108	0.190909	0.538462	0	0	0	0	0
843	0.389545	0.405779	0.289157	0.172727	0.461538	0.00107411	0	0	0	0
495	0.402077	0.366834	0.180723	0.236364	0.461538	0	0.00125628	0	0	0
105	0.389545	0.18593	0.554217	0.354545	0.346154	0.000358038	0.00251256	0.0120482	0	0
1515	0.405657	0.468593	0.289157	0.227273	0.346154	0	0	0	0	0
305	0.379878	0.300251	0.240964	0.318182	0.423077	0.00107411	0.00125628	0	0.0272727	0
368	0.406731	0.257538	0.289157	0.418182	0.307692	0.00322234	0	0	0.0363636	0
1020	0.36305	0.282663	0.26506	0.118182	0.615385	0	0	0	0.00909091	0
499	0.386681	0.247487	0.313253	0.136364	0.576923	0	0	0	0	0
13	0.400644	0.113065	0.53012	0.463636	0.269231	0.00572861	0	0.156627	0.00909091	0
167	0.421769	0.256281	0.313253	0.463636	0.230769	0.000358038	0.00125628	0	0	0
1690	0.448264	0.516332	0.240964	0.245455	0.230769	0.00214823	0.00628141	0	0	0
623	0.337272	0.336683	0.240964	0.272727	0.423077	0	0.00125628	0	0	0
446	0.369495	0.336683	0.240964	0.2	0.461538	0	0.00125628	0	0	0
164	0.484067	0.258794	0.325301	0.245455	0.346154	0.000358038	0	0	0	0
77	0.448622	0.224874	0.554217	0.327273	0.230769	0	0.00125628	0	0	0.0384615
844	0.342284	0.351759	0.26506	0.190909	0.461538	0	0	0	0	0
1164	0.399928	0.512563	0.289157	0.209091	0.269231	0.00179019	0.00251256	0	0.00909091	0
1001	0.370927	0.472362	0.204819	0.136364	0.423077	0	0	0	0	0
1161	0.346581	0.458543	0.289157	0.336364	0.230769	0.000716076	0.00125628	0.0120482	0	0
1073	0.384533	0.547739	0.253012	0.2	0.269231	0	0	0	0.00909091	0
447	0.360186	0.341709	0.228916	0.227273	0.423077	0.000358038	0	0	0	0
325	0.396348	0.291457	0.518072	0.354545	0.192308	0.00107411	0.00879397	0.0120482	0	0
161	0.431436	0.237437	0.301205	0.327273	0.307692	0.000358038	0	0	0	0
197	0.428213	0.218593	0.409639	0.254545	0.346154	0.000358038	0.00125628	0	0	0
666	0.376298	0.462312	0.349398	0.218182	0.269231	0.00143215	0.00376884	0.0240964	0	0
548	0.389545	0.373116	0.240964	0.154545	0.423077	0.00107411	0.00125628	0	0	0
232	0.39957	0.252513	0.349398	0.390909	0.230769	0.00322234	0.00376884	0	0	0
1691	0.458289	0.523869	0.156627	0.2	0.230769	0	0	0	0	0
583	0.355532	0.23995	0.385542	0.454545	0.192308	0.00107411	0	0	0	0
1522	0.41067	0.512563	0.168675	0.190909	0.269231	0	0	0	0	0
37	0.37594	0.0967337	0.60241	0.527273	0.115385	0.00393842	0	0.060241	0.0363636	0
1427	0.366989	0.512563	0.180723	0.263636	0.230769	0	0	0	0	0.153846
750	0.432868	0.521357	0.253012	0.163636	0.230769	0	0	0	0	0
1251	0.335124	0.473618	0.349398	0.327273	0.153846	0	0	0	0	0
1248	0.329037	0.453518	0.228916	0.309091	0.230769	0.000358038	0.00251256	0	0	0
464	0.368779	0.261307	0.349398	0.454545	0.153846	0.000716076	0.00251256	0.0120482	0	0
603	0.387039	0.454774	0.253012	0.236364	0.230769	0	0	0	0	0
1016	0.358038	0.355528	0.216867	0.145455	0.423077	0.00107411	0	0	0	0.0384615
85	0.334765	0.236181	0.26506	0.481818	0.192308	0.000716076	0	0	0.0181818	0
1163	0.339778	0.473618	0.253012	0.336364	0.153846	0	0	0.0120482	0.00909091	0
900	0.354458	0.428392	0.301205	0.254545	0.230769	0	0	0	0	0
1096	0.37415	0.307789	0.228916	0.154545	0.423077	0.00358038	0	0	0	0
306	0.36126	0.312814	0.253012	0.272727	0.307692	0	0	0	0	0
1262	0.364483	0.483668	0.253012	0.172727	0.269231	0	0	0	0	0
539	0.332975	0.326633	0.240964	0.245455	0.346154	0	0	0	0	0
898	0.305764	0.442211	0.325301	0.390909	0.115385	0	0	0	0	0
434	0.332259	0.383166	0.277108	0.254545	0.269231	0.000358038	0.00125628	0	0	0
328	0.358754	0.370603	0.301205	0.309091	0.192308	0	0	0.0120482	0	0
1264	0.332617	0.463568	0.240964	0.190909	0.269231	0.00143215	0.00502513	0	0	0
200	0.349803	0.278894	0.361446	0.345455	0.192308	0	0.00753769	0.0361446	0	0
156	0.366631	0.237437	0.313253	0.381818	0.192308	0	0.00251256	0	0	0
1175	0.447905	0.577889	0.240964	0.154545	0.115385	0	0	0	0	0
472	0.298962	0.370603	0.361446	0.227273	0.269231	0.00179019	0.00879397	0.0120482	0	0
274	0.389545	0.213568	0.337349	0.4	0.153846	0	0.00251256	0	0	0
388	0.253133	0.273869	0.180723	0.154545	0.5	0	0	0	0	0
352	0.365557	0.31407	0.204819	0.218182	0.307692	0	0	0	0	0
333	0.31937	0.285176	0.253012	0.381818	0.192308	0	0	0	0	0
418	0.301826	0.351759	0.180723	0.290909	0.269231	0	0	0	0	0
17	0.323308	0.105528	0.385542	0.290909	0.346154	0.00107411	0.00125628	0.0361446	0	0
1608	0.366631	0.447236	0.168675	0.2	0.230769	0	0	0	0	0
931	0.351235	0.315327	0.180723	0.1	0.423077	0.000358038	0	0	0	0
1429	0.327963	0.39196	0.26506	0.227273	0.230769	0	0	0.0240964	0	0
321	0.351951	0.218593	0.313253	0.236364	0.307692	0.000716076	0	0.0481928	0	0
282	0.390619	0.35804	0.26506	0.272727	0.153846	0.00143215	0.00125628	0.0240964	0.00909091	0
293	0.291443	0.258794	0.277108	0.390909	0.192308	0	0	0	0	0
370	0.340494	0.301508	0.26506	0.4	0.115385	0.000716076	0	0.0120482	0	0
294	0.365199	0.315327	0.337349	0.336364	0.115385	0	0	0	0	0
1087	0.345149	0.448492	0.168675	0.109091	0.307692	0.000358038	0.00125628	0	0	0
335	0.41604	0.31407	0.216867	0.209091	0.230769	0	0	0	0.00909091	0
1076	0.271035	0.241206	0.289157	0.118182	0.461538	0	0	0	0	0.0769231
622	0.275689	0.268844	0.168675	0.181818	0.423077	0	0	0	0.00909091	0
86	0.358038	0.182161	0.228916	0.272727	0.307692	0	0	0	0	0
917	0.244898	0.301508	0.204819	0.209091	0.384615	0	0	0	0	0
354	0.356248	0.331658	0.204819	0.209091	0.269231	0	0	0	0	0
257	0.385249	0.261307	0.240964	0.345455	0.153846	0	0	0	0	0
501	0.302542	0.298995	0.240964	0.181818	0.346154	0.00358038	0	0.0240964	0	0.0769231
1017	0.343	0.351759	0.240964	0.145455	0.307692	0.00107411	0.00376884	0.0361446	0	0.0384615
337	0.369137	0.265075	0.26506	0.254545	0.230769	0	0	0	0	0
16	0.327605	0.0967337	0.337349	0.309091	0.307692	0.00107411	0.00125628	0	0.00909091	0
320	0.295381	0.192211	0.301205	0.318182	0.269231	0	0	0	0	0
195	0.329753	0.23995	0.421687	0.318182	0.153846	0	0	0	0	0
78	0.366273	0.214824	0.373494	0.363636	0.115385	0	0	0	0	0
1430	0.350877	0.418342	0.156627	0.227273	0.192308	0	0	0	0	0
243	0.33942	0.231156	0.349398	0.3	0.192308	0.000716076	0	0.0120482	0	0
488	0.340494	0.33794	0.168675	0.0818182	0.384615	0	0	0	0	0
403	0.28464	0.242462	0.156627	0.163636	0.423077	0	0	0	0	0
399	0.344433	0.29397	0.192771	0.172727	0.307692	0.000358038	0.00125628	0	0	0
1349	0.329753	0.434673	0.156627	0.0909091	0.307692	0	0	0	0	0
1094	0.336556	0.449749	0.168675	0.109091	0.269231	0.000358038	0	0	0	0
84	0.278195	0.16206	0.301205	0.409091	0.192308	0.00107411	0	0	0.00909091	0
308	0.368063	0.300251	0.228916	0.209091	0.230769	0	0	0	0	0
471	0.300752	0.326633	0.277108	0.218182	0.230769	0	0	0	0	0
450	0.264232	0.25	0.144578	0.118182	0.461538	0	0	0	0	0
1605	0.36305	0.44598	0.180723	0.190909	0.153846	0	0	0	0	0.0769231
621	0.266738	0.244975	0.204819	0.0909091	0.461538	0	0.0113065	0	0	0
145	0.361618	0.229899	0.325301	0.336364	0.115385	0.00107411	0.00251256	0	0	0
281	0.316148	0.301508	0.240964	0.272727	0.192308	0	0	0	0	0
52	0.347297	0.193467	0.493976	0.3	0.115385	0.0028643	0	0.108434	0	0
163	0.328679	0.168342	0.325301	0.281818	0.230769	0.00107411	0	0.0361446	0	0
676	0.306839	0.319095	0.13253	0.1	0.384615	0	0	0	0	0
400	0.271035	0.26005	0.180723	0.154545	0.384615	0	0	0	0	0
842	0.288579	0.30402	0.168675	0.109091	0.384615	0.00107411	0.00125628	0	0	0
764	0.263874	0.297739	0.192771	0.154545	0.346154	0	0	0	0	0
386	0.2227	0.229899	0.253012	0.136364	0.423077	0	0	0	0	0
211	0.354816	0.270101	0.26506	0.181818	0.230769	0	0	0	0	0
438	0.284282	0.334171	0.301205	0.136364	0.269231	0	0	0	0	0
330	0.330111	0.327889	0.240964	0.245455	0.153846	0	0	0.0120482	0	0
482	0.285356	0.324121	0.240964	0.163636	0.269231	0	0	0	0	0
1098	0.305764	0.297739	0.156627	0.118182	0.346154	0	0	0	0	0
119	0.316148	0.179648	0.204819	0.218182	0.307692	0	0	0	0	0
340	0.235589	0.228643	0.240964	0.318182	0.230769	0	0	0	0.00909091	0
814	0.275331	0.374372	0.277108	0.272727	0.115385	0.00250627	0.00879397	0	0.00909091	0
1272	0.314357	0.251256	0.144578	0.1	0.384615	0.000716076	0.00376884	0	0	0
744	0.303258	0.38191	0.26506	0.163636	0.192308	0.000716076	0.00251256	0	0	0
540	0.30469	0.322864	0.168675	0.245455	0.192308	0	0	0	0	0
256	0.360544	0.298995	0.180723	0.245455	0.153846	0.000358038	0.00125628	0	0	0
503	0.278554	0.214824	0.168675	0.136364	0.384615	0	0	0	0	0
241	0.281418	0.229899	0.277108	0.236364	0.230769	0.000358038	0.00125628	0	0	0
1019	0.258503	0.280151	0.180723	0.172727	0.307692	0.00107411	0	0	0	0.0384615
336	0.361618	0.265075	0.240964	0.227273	0.153846	0	0	0	0	0
677	0.344433	0.39196	0.156627	0.136364	0.192308	0	0	0	0	0
523	0.257071	0.315327	0.253012	0.145455	0.269231	0	0	0	0	0
155	0.30111	0.204774	0.325301	0.281818	0.153846	0	0	0	0	0
259	0.359112	0.23995	0.216867	0.245455	0.153846	0	0	0	0	0
181	0.231651	0.139447	0.289157	0.445455	0.115385	0.000358038	0	0.0120482	0.00909091	0
1693	0.301468	0.356784	0.144578	0.109091	0.269231	0	0	0	0	0
1351	0.313641	0.355528	0.0963855	0.118182	0.269231	0	0	0	0	0
298	0.33584	0.25	0.204819	0.172727	0.230769	0.000358038	0.00125628	0	0	0
1088	0.238095	0.322864	0.108434	0.118182	0.346154	0	0	0	0	0
658	0.305048	0.386935	0.228916	0.163636	0.153846	0	0	0	0	0
338	0.340852	0.255025	0.180723	0.209091	0.192308	0	0	0	0	0
804	0.257071	0.0791457	0.180723	0.5	0.115385	0.000716076	0	0	0	0
489	0.229502	0.237437	0.168675	0.118182	0.384615	0	0	0	0	0
626	0.214823	0.226131	0.216867	0.118182	0.384615	0.000358038	0.00376884	0	0	0
100	0.336914	0.148241	0.313253	0.272727	0.153846	0	0	0	0	0
832	0.292517	0.296482	0.144578	0.1	0.307692	0.000358038	0.00125628	0	0	0
343	0.251343	0.25	0.253012	0.127273	0.307692	0.000358038	0.00251256	0.0120482	0	0
53	0.285714	0.144472	0.39759	0.281818	0.153846	0.0028643	0.00502513	0.108434	0	0
1599	0.234515	0.33794	0.156627	0.236364	0.192308	0	0	0	0	0
162	0.350519	0.23995	0.216867	0.181818	0.192308	0.00107411	0	0	0.00909091	0
661	0.238453	0.335427	0.301205	0.254545	0.115385	0	0	0	0	0
688	0.252775	0.251256	0.216867	0.136364	0.307692	0	0	0	0	0
1341	0.255281	0.350503	0.156627	0.0818182	0.307692	0	0	0	0	0
288	0.317222	0.237437	0.253012	0.154545	0.230769	0	0	0	0.00909091	0
126	0.327963	0.139447	0.216867	0.318182	0.153846	0	0	0	0.00909091	0
1249	0.263158	0.388191	0.156627	0.2	0.153846	0	0	0	0	0
423	0.298604	0.345477	0.289157	0.145455	0.153846	0	0.00628141	0	0	0
1521	0.319728	0.35804	0.13253	0.1	0.230769	0	0	0	0	0
856	0.276405	0.252513	0.180723	0.118182	0.307692	0.00107411	0.00628141	0	0	0
252	0.334407	0.213568	0.228916	0.281818	0.115385	0	0	0	0.00909091	0
230	0.222342	0.15201	0.240964	0.381818	0.153846	0	0	0.0120482	0	0
766	0.301468	0.291457	0.168675	0.109091	0.269231	0	0	0	0	0
311	0.336556	0.193467	0.192771	0.263636	0.153846	0	0	0	0	0
554	0.272825	0.265075	0.13253	0.0818182	0.346154	0	0	0	0	0
188	0.293591	0.190955	0.313253	0.209091	0.192308	0.00250627	0.00125628	0.0240964	0.00909091	0
845	0.218761	0.209799	0.180723	0.109091	0.384615	0	0	0	0	0
591	0.287504	0.30402	0.26506	0.181818	0.153846	0	0	0	0	0
1689	0.297888	0.346734	0.0963855	0.127273	0.230769	0	0	0	0	0
208	0.253491	0.168342	0.240964	0.2	0.269231	0	0	0	0	0
553	0.308629	0.305276	0.156627	0.0727273	0.269231	0	0	0	0	0
1089	0.276763	0.322864	0.180723	0.118182	0.230769	0.0028643	0.0113065	0	0	0
456	0.250985	0.143216	0.120482	0.181818	0.346154	0.000358038	0	0	0.0363636	0
1090	0.306839	0.336683	0.192771	0.0727273	0.230769	0	0	0	0	0
698	0.232725	0.233668	0.228916	0.118182	0.307692	0.000358038	0.00125628	0	0	0
1518	0.290011	0.327889	0.108434	0.0818182	0.269231	0.000358038	0	0	0	0
1348	0.323308	0.405779	0.13253	0.145455	0.115385	0.000358038	0	0	0.00909091	0
678	0.286072	0.297739	0.0843373	0.118182	0.269231	0	0	0	0	0
1614	0.327605	0.30402	0.108434	0.145455	0.192308	0	0	0.0240964	0	0
250	0.267812	0.229899	0.108434	0.254545	0.192308	0	0	0	0	0
1196	0.322592	0.242462	0.120482	0.145455	0.230769	0.00250627	0.00376884	0	0	0
771	0.283208	0.222362	0.13253	0.0636364	0.346154	0.00107411	0	0	0	0
695	0.275331	0.233668	0.156627	0.0909091	0.307692	0.000358038	0.00125628	0	0	0
1189	0.234873	0.234925	0.120482	0.181818	0.269231	0.00107411	0.00628141	0.0120482	0.00909091	0
276	0.258503	0.163317	0.313253	0.3	0.115385	0	0	0	0	0
735	0.256713	0.344221	0.253012	0.227273	0.0769231	0	0	0	0	0
346	0.227712	0.217337	0.13253	0.0727273	0.384615	0.000358038	0	0	0	0
996	0.248478	0.319095	0.0963855	0.190909	0.192308	0.00107411	0.00125628	0.0120482	0	0
351	0.260294	0.229899	0.180723	0.172727	0.230769	0	0	0	0	0
625	0.203724	0.233668	0.168675	0.136364	0.307692	0.00214823	0.00125628	0.0240964	0	0
662	0.220551	0.30402	0.253012	0.190909	0.153846	0	0	0	0	0
71	0.283566	0.0728643	0.409639	0.281818	0.115385	0.000358038	0	0.0361446	0	0.0384615
1607	0.293233	0.370603	0.144578	0.109091	0.153846	0	0	0	0	0
836	0.20981	0.236181	0.144578	0.0818182	0.346154	0	0	0	0	0
1000	0.250269	0.316583	0.144578	0.1	0.230769	0	0	0	0	0
289	0.249552	0.211055	0.240964	0.181818	0.192308	0	0	0	0	0
376	0.288221	0.324121	0.216867	0.190909	0.0769231	0.000358038	0	0	0	0
152	0.238095	0.159548	0.301205	0.245455	0.153846	0	0	0	0	0
212	0.277479	0.207286	0.240964	0.236364	0.115385	0	0.00251256	0	0	0
767	0.251343	0.204774	0.13253	0.1	0.307692	0	0	0	0	0
2724	0.294307	0.165829	0.120482	0.136364	0.269231	0.00358038	0.00628141	0	0	0
2065	0.250985	0.105528	0.168675	0.118182	0.346154	0.0107411	0	0.0481928	0.00909091	0
255	0.280344	0.234925	0.144578	0.163636	0.192308	0	0	0	0	0
689	0.252059	0.233668	0.13253	0.109091	0.269231	0	0	0	0	0
417	0.245972	0.263819	0.156627	0.245455	0.115385	0.000358038	0.00125628	0	0	0
671	0.249552	0.223618	0.13253	0.118182	0.269231	0	0	0	0	0
736	0.253849	0.344221	0.216867	0.190909	0.0769231	0	0	0	0	0
480	0.260294	0.221106	0.156627	0.1	0.269231	0.000358038	0.00251256	0.0120482	0	0
819	0.276047	0.306533	0.168675	0.136364	0.153846	0	0	0	0	0
125	0.299678	0.266332	0.13253	0.118182	0.192308	0	0	0	0	0
741	0.250269	0.281407	0.26506	0.136364	0.153846	0	0	0	0	0
549	0.225206	0.221106	0.120482	0.1	0.307692	0	0	0	0	0
1337	0.227712	0.336683	0.180723	0.181818	0.115385	0.00179019	0.00879397	0.0120482	0	0
740	0.250985	0.309045	0.216867	0.154545	0.115385	0.00143215	0.00125628	0	0	0
606	0.247762	0.263819	0.108434	0.0727273	0.269231	0	0	0	0	0
235	0.24812	0.199749	0.228916	0.145455	0.192308	0	0	0	0	0
884	0.225564	0.167085	0.144578	0.336364	0.0769231	0.0075188	0.0125628	0.0120482	0	0
656	0.24096	0.189698	0.144578	0.263636	0.115385	0.00107411	0.00251256	0	0	0
541	0.231293	0.237437	0.180723	0.136364	0.192308	0	0	0	0	0
286	0.297888	0.211055	0.216867	0.163636	0.115385	0	0	0	0	0
154	0.278912	0.144472	0.216867	0.190909	0.153846	0.00143215	0	0	0	0
23	0.244898	0.0590452	0.289157	0.336364	0.0769231	0	0	0	0.00909091	0
1604	0.282134	0.287688	0.108434	0.118182	0.153846	0	0	0	0	0
1072	0.220909	0.331658	0.13253	0.127273	0.153846	0	0	0	0	0
260	0.306122	0.233668	0.13253	0.163636	0.115385	0	0	0	0	0
192	0.263516	0.21608	0.13253	0.254545	0.0769231	0	0.00125628	0	0	0
264	0.287863	0.214824	0.168675	0.218182	0.0769231	0.000358038	0.00125628	0	0	0
347	0.217329	0.20603	0.168675	0.0818182	0.269231	0	0	0	0	0
552	0.180451	0.183417	0.13253	0.0636364	0.346154	0	0	0	0	0
11	0.219835	0.0703518	0.301205	0.209091	0.192308	0	0	0	0	0
999	0.219835	0.306533	0.13253	0.0545455	0.230769	0	0	0	0	0
600	0.247046	0.281407	0.144578	0.0818182	0.192308	0.000716076	0.00125628	0	0	0
694	0.205156	0.183417	0.108434	0.0454545	0.346154	0	0	0	0	0
304	0.174006	0.154523	0.168675	0.181818	0.230769	0	0	0	0	0
187	0.234515	0.125628	0.26506	0.109091	0.230769	0	0	0	0	0
1263	0.286788	0.366834	0.120482	0.1	0.0769231	0	0	0	0	0
1188	0.210168	0.189698	0.0843373	0.0727273	0.307692	0.000358038	0	0	0	0
82	0.223774	0.0979899	0.156627	0.181818	0.230769	0	0	0	0	0
1603	0.238453	0.288945	0.0843373	0.0909091	0.192308	0	0	0	0	0
517	0.243466	0.159548	0.180723	0.227273	0.115385	0	0	0.0120482	0	0
1698	0.327605	0.300251	0.0843373	0.0818182	0.115385	0	0	0	0	0
79	0.254207	0.155779	0.240964	0.190909	0.115385	0	0	0	0	0
118	0.256355	0.113065	0.216867	0.190909	0.153846	0.00143215	0	0	0	0
525	0.223774	0.238693	0.192771	0.0909091	0.192308	0.00250627	0.00879397	0.0120482	0	0
292	0.226996	0.197236	0.192771	0.2	0.115385	0	0	0	0.00909091	0
67	0.219119	0.0653266	0.301205	0.263636	0.115385	0	0	0	0	0
58	0.245614	0.0954774	0.168675	0.227273	0.153846	0	0	0	0	0
885	0.208736	0.121859	0.144578	0.290909	0.115385	0	0	0	0	0
299	0.243824	0.222362	0.120482	0.145455	0.153846	0	0	0	0	0
405	0.239169	0.198492	0.180723	0.1	0.192308	0	0	0	0	0
1275	0.227712	0.224874	0.0722892	0.0909091	0.230769	0	0	0	0	0
697	0.216613	0.202261	0.168675	0.118182	0.192308	0.00107411	0	0	0.00909091	0
596	0.179377	0.227387	0.204819	0.0727273	0.230769	0	0	0	0	0
166	0.22449	0.139447	0.108434	0.263636	0.115385	0	0.00251256	0	0	0
737	0.203724	0.282663	0.240964	0.190909	0.0384615	0	0	0	0	0
601	0.200859	0.193467	0.156627	0.0909091	0.230769	0.000358038	0.00125628	0.0120482	0	0
249	0.299678	0.157035	0.144578	0.2	0.0769231	0.000358038	0.00125628	0	0	0
1434	0.24991	0.281407	0.0722892	0.0545455	0.192308	0	0	0	0	0
1516	0.254565	0.319095	0.120482	0.163636	0.0384615	0	0	0	0	0
529	0.219835	0.228643	0.108434	0.0636364	0.230769	0.000716076	0.00125628	0	0	0
1343	0.229144	0.244975	0.13253	0.0727273	0.192308	0	0	0	0	0
416	0.195489	0.211055	0.192771	0.227273	0.0769231	0	0	0	0	0
1252	0.20623	0.256281	0.168675	0.145455	0.115385	0	0	0	0	0
813	0.206946	0.252513	0.156627	0.190909	0.0769231	0	0	0	0	0
699	0.211958	0.222362	0.13253	0.136364	0.153846	0	0	0	0	0
122	0.282134	0.116834	0.13253	0.154545	0.153846	0	0	0	0	0
1517	0.219835	0.26005	0.108434	0.109091	0.153846	0	0	0	0	0
112	0.208736	0.130653	0.240964	0.163636	0.153846	0	0	0	0	0
1428	0.214465	0.302764	0.144578	0.0636364	0.153846	0	0	0	0	0
818	0.180809	0.190955	0.216867	0.109091	0.192308	0	0	0	0	0
669	0.163265	0.175879	0.180723	0.109091	0.230769	0	0	0	0	0
236	0.231293	0.209799	0.13253	0.163636	0.115385	0	0	0	0	0
470	0.205514	0.232412	0.180723	0.145455	0.115385	0	0	0	0	0
587	0.181883	0.253769	0.156627	0.2	0.0769231	0	0	0	0	0
254	0.227712	0.182161	0.168675	0.163636	0.115385	0	0	0	0	0
1086	0.243824	0.335427	0.0843373	0.0636364	0.115385	0	0	0	0	0
624	0.180093	0.170854	0.13253	0.0636364	0.269231	0	0.00125628	0	0	0
982	0.192982	0.273869	0.144578	0.172727	0.0769231	0	0	0.0240964	0	0
113	0.218403	0.0967337	0.216867	0.172727	0.153846	0	0	0	0	0
680	0.185464	0.25	0.13253	0.118182	0.153846	0.000358038	0.00125628	0	0	0
18	0.186896	0.0753769	0.289157	0.145455	0.192308	0	0	0	0	0
1871	0.231293	0.198492	0.0843373	0.136364	0.153846	0	0	0	0	0
1284	0.234515	0.167085	0.13253	0.0545455	0.230769	0.000358038	0	0	0	0
1526	0.239527	0.292714	0.0963855	0.172727	0.0384615	0	0	0	0.00909091	0
595	0.206588	0.23995	0.180723	0.0818182	0.153846	0	0	0	0	0
137	0.201575	0.0665829	0.349398	0.190909	0.115385	0	0	0	0	0
479	0.22986	0.209799	0.0722892	0.127273	0.153846	0.000716076	0.00251256	0	0	0
415	0.232367	0.139447	0.108434	0.245455	0.0769231	0	0	0	0	0
210	0.213391	0.123116	0.13253	0.181818	0.153846	0	0	0	0	0
1688	0.208378	0.238693	0.0963855	0.109091	0.153846	0	0	0	0	0
394	0.181167	0.223618	0.108434	0.0545455	0.230769	0	0	0	0	0
1199	0.158253	0.0841709	0.13253	0.0909091	0.307692	0.00358038	0	0	0	0
1612	0.265306	0.287688	0.0843373	0.1	0.0769231	0	0	0	0	0
49	0.227354	0.0464824	0.216867	0.181818	0.153846	0	0	0	0	0
765	0.20444	0.170854	0.0963855	0.0727273	0.230769	0	0	0	0	0
2721	0.326531	0.165829	0.0963855	0.172727	0.0384615	0.0827068	0.0301508	0	0.00909091	0
1105	0.162191	0.159548	0.0722892	0.0454545	0.307692	0.000358038	0	0	0	0
1696	0.22628	0.244975	0.0722892	0.127273	0.115385	0	0	0	0	0
924	0.196921	0.209799	0.13253	0.0727273	0.192308	0	0	0	0	0
121	0.241318	0.0929648	0.13253	0.163636	0.153846	0	0	0	0	0
406	0.226638	0.0628141	0.108434	0.163636	0.192308	0	0	0	0	0
742	0.18976	0.261307	0.108434	0.0818182	0.153846	0	0	0	0	0
98	0.185464	0.0917085	0.253012	0.236364	0.0769231	0	0	0	0	0
1070	0.193699	0.263819	0.120482	0.190909	0.0384615	0.000358038	0.00125628	0	0	0
597	0.159685	0.221106	0.144578	0.0363636	0.230769	0	0	0	0	0
91	0.20802	0.0866834	0.108434	0.190909	0.153846	0.000358038	0	0	0	0
83	0.183673	0.0816583	0.156627	0.154545	0.192308	0	0	0	0	0
938	0.204082	0.168342	0.13253	0.118182	0.153846	0	0	0	0.0272727	0
1772	0.204798	0.229899	0.0481928	0.0636364	0.192308	0	0	0	0	0
1433	0.252417	0.309045	0.13253	0.0454545	0.0769231	0	0	0	0	0
923	0.185464	0.207286	0.0481928	0.0545455	0.230769	0	0.00125628	0	0	0
424	0.219835	0.25	0.144578	0.154545	0.0384615	0.00214823	0	0	0	0
1071	0.161833	0.218593	0.0963855	0.209091	0.0769231	0	0	0	0	0
1519	0.250985	0.251256	0.0722892	0.0727273	0.115385	0	0	0	0	0
55	0.163981	0.048995	0.216867	0.0818182	0.269231	0	0	0	0	0
615	0.16792	0.14196	0.0843373	0.1	0.230769	0	0	0	0	0
855	0.161475	0.149497	0.156627	0.109091	0.192308	0	0	0	0.00909091	0
739	0.155388	0.19598	0.156627	0.2	0.0769231	0.000358038	0.00125628	0	0	0
1852	0.197637	0.248744	0.0843373	0.109091	0.115385	0.00143215	0.00376884	0	0	0
829	0.240602	0.26005	0.13253	0.0818182	0.0769231	0	0	0	0	0
524	0.196563	0.207286	0.0843373	0.1	0.153846	0	0	0	0	0
453	0.181883	0.145729	0.0963855	0.0727273	0.230769	0	0	0	0	0
774	0.134264	0.158291	0.168675	0.0727273	0.230769	0	0	0	0	0
502	0.185106	0.143216	0.168675	0.118182	0.153846	0	0	0	0	0
619	0.143573	0.143216	0.0361446	0.0454545	0.307692	0	0	0	0	0
1438	0.162549	0.202261	0.0722892	0.0909091	0.192308	0	0	0	0	0
404	0.2116	0.177136	0.13253	0.0818182	0.153846	0	0	0	0	0
387	0.179019	0.19598	0.156627	0.127273	0.115385	0	0	0	0	0
381	0.176155	0.14196	0.120482	0.1	0.192308	0	0	0	0.00909091	0
272	0.220909	0.0741206	0.301205	0.118182	0.115385	0.00107411	0	0	0	0
752	0.179019	0.20603	0.144578	0.0363636	0.192308	0	0	0	0	0
2122	0.229502	0.251256	0.060241	0.154545	0.0384615	0	0	0	0.00909091	0
733	0.199069	0.217337	0.192771	0.109091	0.0769231	0	0	0	0	0
593	0.225206	0.275126	0.180723	0.127273	0	0	0	0	0	0
930	0.175081	0.170854	0.144578	0.0181818	0.230769	0	0	0	0	0
372	0.195847	0.233668	0.192771	0.136364	0.0384615	0	0	0	0	0
1340	0.176871	0.238693	0.120482	0.0545455	0.153846	0.000358038	0	0	0	0
358	0.154672	0.110553	0.120482	0.0909091	0.230769	0	0	0	0	0
1370	0.244182	0.160804	0.0843373	0.109091	0.115385	0	0	0	0	0
103	0.243108	0.0992462	0.168675	0.163636	0.0769231	0.000716076	0.00251256	0.0120482	0	0
182	0.197637	0.0690955	0.156627	0.190909	0.115385	0.00107411	0	0	0	0
141	0.210168	0.0904523	0.216867	0.136364	0.115385	0.000358038	0	0.0120482	0	0
1260	0.201217	0.244975	0.120482	0.0636364	0.115385	0	0	0	0	0
345	0.182599	0.180905	0.0843373	0.1	0.153846	0	0	0	0	0
756	0.20444	0.228643	0.0722892	0.0454545	0.153846	0.000358038	0.00125628	0.0120482	0	0
203	0.141067	0.114322	0.156627	0.154545	0.153846	0	0	0	0	0
15	0.218403	0.0703518	0.192771	0.145455	0.115385	0	0	0	0.00909091	0
534	0.16971	0.164573	0.0963855	0.0727273	0.192308	0	0	0	0	0
1514	0.190834	0.242462	0.0481928	0.0909091	0.115385	0.000358038	0	0	0	0
300	0.146438	0.136935	0.0963855	0.109091	0.192308	0	0	0	0	0
696	0.198353	0.163317	0.0843373	0.0454545	0.192308	0	0	0	0	0
196	0.191192	0.124372	0.192771	0.118182	0.115385	0	0	0	0	0
102	0.195131	0.0665829	0.144578	0.136364	0.153846	0	0	0	0	0
201	0.171858	0.109296	0.144578	0.163636	0.115385	0	0.00251256	0	0	0
907	0.232009	0.172111	0.060241	0.0545455	0.153846	0.000358038	0.00125628	0	0.00909091	0
22	0.229144	0.048995	0.228916	0.163636	0.0769231	0.000358038	0.00251256	0	0	0
605	0.170784	0.175879	0.0240964	0.0363636	0.230769	0	0	0	0	0
2824	0.22449	0.100503	0.0361446	0.0818182	0.192308	0	0	0	0	0
27	0.238095	0.0590452	0.180723	0.0818182	0.153846	0	0	0	0.00909091	0
1353	0.186896	0.193467	0.0963855	0.0545455	0.153846	0	0	0	0	0
826	0.140351	0.129397	0.108434	0.0545455	0.230769	0	0	0	0	0
189	0.133548	0.0979899	0.192771	0.172727	0.115385	0	0	0	0	0
526	0.182241	0.203518	0.120482	0.118182	0.0769231	0	0	0.0120482	0	0
1939	0.19155	0.237437	0.0240964	0.0818182	0.115385	0.000358038	0.00125628	0	0	0
850	0.138561	0.145729	0.13253	0.0727273	0.192308	0	0	0	0.00909091	0
355	0.174723	0.160804	0.120482	0.0727273	0.153846	0	0	0	0	0
590	0.151092	0.231156	0.144578	0.109091	0.0769231	0	0	0	0	0
533	0.132474	0.126884	0.108434	0.0545455	0.230769	0	0	0	0	0
1197	0.161475	0.0879397	0.0963855	0.0636364	0.230769	0	0	0	0.00909091	0
247	0.168278	0.0942211	0.168675	0.145455	0.115385	0.000358038	0	0	0	0
909	0.183315	0.218593	0.0722892	0.0727273	0.115385	0.000716076	0.00251256	0	0	0
3147	0.15324	0.0213568	0.168675	0.127273	0.192308	0.0511994	0	0.168675	0	0.153846
627	0.16613	0.14196	0.108434	0.0454545	0.192308	0.000358038	0	0	0	0
402	0.180809	0.16206	0.0722892	0.0727273	0.153846	0	0	0	0	0
245	0.159327	0.071608	0.13253	0.172727	0.115385	0	0	0	0	0
1358	0.164697	0.115578	0.0481928	0.0454545	0.230769	0.000358038	0.00125628	0	0	0
7	0.16792	0.048995	0.253012	0.172727	0.0769231	0	0	0	0	0
120	0.181167	0.110553	0.108434	0.0909091	0.153846	0	0	0	0	0
730	0.154672	0.125628	0.0843373	0.236364	0.0384615	0	0	0	0	0
10	0.154672	0.0452261	0.253012	0.145455	0.115385	0	0	0	0	0
1613	0.171858	0.169598	0.060241	0.0727273	0.153846	0	0.00125628	0	0	0
1220	0.0365199	0.0301508	0.156627	0.381818	0.0384615	0	0.00125628	0.0120482	0	0
160	0.188328	0.109296	0.0963855	0.127273	0.115385	0	0	0	0	0
747	0.173648	0.153266	0.120482	0.0545455	0.153846	0	0	0	0	0
1274	0.171142	0.146985	0.0722892	0.0818182	0.153846	0.000716076	0.00125628	0.0120482	0	0
101	0.215897	0.0766332	0.168675	0.0545455	0.153846	0	0.00376884	0	0	0
1354	0.181525	0.189698	0.108434	0.0636364	0.115385	0	0	0	0	0
1109	0.108485	0.123116	0.0963855	0.1	0.192308	0	0	0	0	0
672	0.16792	0.169598	0.120482	0.0818182	0.115385	0	0	0	0	0
660	0.130326	0.172111	0.216867	0.154545	0.0384615	0	0	0	0	0
614	0.225922	0.207286	0.120482	0.0363636	0.0769231	0	0	0	0	0
360	0.152166	0.10804	0.120482	0.0545455	0.192308	0	0	0	0	0
686	0.143931	0.101759	0.0843373	0.0818182	0.192308	0	0	0	0	0
702	0.152882	0.114322	0.144578	0.0363636	0.192308	0.00107411	0.00628141	0.0120482	0	0.0384615
772	0.176155	0.148241	0.0843373	0.0545455	0.153846	0	0	0	0	0
1282	0.173648	0.125628	0.120482	0.1	0.115385	0	0	0	0	0
1975	0.175439	0.0829146	0.0963855	0.1	0.153846	0.000358038	0	0	0.00909091	0
670	0.115288	0.135678	0.144578	0.0909091	0.153846	0.000358038	0.00125628	0	0	0
1682	0.141425	0.211055	0.0963855	0.109091	0.0769231	0	0	0	0	0
2220	0.191908	0.229899	0.0240964	0.118182	0.0384615	0	0.0175879	0	0.00909091	0
198	0.178303	0.0728643	0.168675	0.145455	0.0769231	0	0	0	0	0
519	0.158611	0.199749	0.0963855	0.0909091	0.0769231	0	0.00125628	0	0	0
500	0.143931	0.139447	0.0843373	0.0727273	0.153846	0	0	0	0	0
522	0.118153	0.149497	0.108434	0.118182	0.115385	0	0	0	0	0
910	0.156463	0.158291	0.0843373	0.0454545	0.153846	0	0	0	0	0
757	0.117078	0.158291	0.0481928	0.0545455	0.192308	0.000358038	0.00125628	0	0	0
127	0.180451	0.089196	0.0963855	0.154545	0.0769231	0	0	0	0	0
475	0.124955	0.148241	0.168675	0.0454545	0.153846	0	0	0.0120482	0	0
267	0.154314	0.0326633	0.120482	0.127273	0.153846	0.00107411	0.00251256	0.0120482	0	0
2723	0.223416	0.120603	0.0361446	0.154545	0.0384615	0.000358038	0	0	0	0
490	0.132832	0.115578	0.0361446	0.0727273	0.192308	0	0	0	0	0
1695	0.179735	0.218593	0.0481928	0.109091	0.0384615	0	0	0	0	0
753	0.133906	0.143216	0.0963855	0.0181818	0.192308	0	0	0	0	0
309	0.227712	0.163317	0.13253	0.109091	0	0.00107411	0	0	0	0
1162	0.125671	0.211055	0.108434	0.0909091	0.0769231	0	0	0	0	0
827	0.198353	0.213568	0.13253	0.0545455	0.0384615	0	0	0	0	0
2032	0.138561	0.146985	0.120482	0.0818182	0.115385	0.000716076	0.00125628	0	0	0
724	0.0648049	0.0201005	0.144578	0.318182	0.0384615	0	0	0	0	0
1436	0.137487	0.149497	0.060241	0.0636364	0.153846	0	0	0	0.00909091	0
353	0.100967	0.0841709	0.0722892	0.0181818	0.269231	0	0	0	0	0
487	0.132832	0.146985	0.0722892	0.0636364	0.153846	0	0	0	0	0
253	0.206946	0.128141	0.0361446	0.109091	0.0769231	0	0	0	0	0
1799	0.172574	0.0942211	0.0843373	0.0636364	0.153846	0	0	0	0.00909091	0
107	0.157179	0.0540201	0.192771	0.145455	0.0769231	0	0	0	0	0
184	0.170426	0.0942211	0.144578	0.163636	0.0384615	0	0	0	0	0
280	0.142141	0.13191	0.144578	0.118182	0.0769231	0	0	0	0	0
1851	0.145005	0.192211	0.0481928	0.109091	0.0769231	0	0	0	0.00909091	0
1523	0.162907	0.199749	0.0481928	0.0454545	0.115385	0	0	0	0	0
1520	0.139635	0.167085	0.060241	0.0454545	0.153846	0	0	0	0	0
530	0.143215	0.129397	0.108434	0.00909091	0.192308	0	0	0	0	0
2123	0.177587	0.203518	0.0481928	0.109091	0.0384615	0	0	0	0.00909091	0
1610	0.174723	0.183417	0.0361446	0.0909091	0.0769231	0	0	0	0	0
1241	0.137487	0.198492	0.0963855	0.0454545	0.115385	0.000716076	0.00125628	0	0	0
1513	0.107411	0.15201	0.0722892	0.118182	0.115385	0	0	0	0	0
1870	0.19155	0.174623	0.0843373	0.1	0.0384615	0	0	0	0	0
420	0.137487	0.126884	0.0963855	0.136364	0.0769231	0	0	0	0	0
213	0.163265	0.115578	0.060241	0.136364	0.0769231	0	0	0	0	0
934	0.128178	0.128141	0.13253	0.0454545	0.153846	0	0	0	0	0
1008	0.145363	0.0841709	0.0240964	0.109091	0.153846	0	0	0	0	0
547	0.155747	0.157035	0.060241	0.0272727	0.153846	0	0	0	0	0
616	0.1314	0.10804	0.060241	0.0454545	0.192308	0	0	0	0	0
159	0.187612	0.104271	0.144578	0.127273	0.0384615	0	0	0	0	0
433	0.11672	0.0904523	0.060241	0.109091	0.153846	0	0	0	0	0
430	0.134264	0.121859	0.060241	0.0272727	0.192308	0	0	0	0	0
2336	0.181525	0.138191	0.060241	0.136364	0.0384615	0	0	0	0	0
1880	0.168636	0.0628141	0.0481928	0.0454545	0.192308	0.00143215	0	0	0	0
1106	0.105979	0.101759	0.0481928	0.0272727	0.230769	0	0	0	0	0
1968	0.176871	0.0791457	0.0481928	0.0636364	0.153846	0.000358038	0	0	0	0
60	0.158253	0.048995	0.144578	0.145455	0.0769231	0.000358038	0	0	0	0
768	0.149302	0.10804	0.0481928	0.0636364	0.153846	0	0	0	0	0
380	0.162549	0.170854	0.060241	0.0363636	0.115385	0	0	0	0	0
448	0.197995	0.170854	0.0722892	0.0818182	0.0384615	0	0	0	0	0
2142	0.141425	0.113065	0.060241	0.1	0.115385	0	0	0	0	0
234	0.0998926	0.0690955	0.0963855	0.0727273	0.192308	0	0	0	0	0
324	0.123165	0.145729	0.0963855	0.154545	0.0384615	0.000716076	0.00251256	0	0	0
3243	0.131042	0.0213568	0.156627	0.136364	0.115385	0.00859291	0	0.0361446	0.0636364	0
1684	0.14966	0.183417	0.108434	0.0545455	0.0769231	0.000358038	0	0	0	0
445	0.105263	0.124372	0.0722892	0.0727273	0.153846	0	0	0	0	0
1250	0.126745	0.197236	0.108434	0.0636364	0.0769231	0	0	0	0	0
1074	0.126387	0.168342	0.108434	0.127273	0.0384615	0	0	0	0	0
407	0.0934479	0.0766332	0.060241	0.0818182	0.192308	0	0	0	0	0
912	0.11672	0.11809	0.060241	0.0272727	0.192308	0.000358038	0.00125628	0	0	0
1780	0.170426	0.18593	0.060241	0.0909091	0.0384615	0	0	0	0	0
436	0.12782	0.143216	0.0843373	0.0272727	0.153846	0.000358038	0.00125628	0	0	0
323	0.149302	0.148241	0.0963855	0.163636	0	0	0	0	0	0
594	0.161833	0.179648	0.120482	0.0727273	0.0384615	0	0	0	0	0
663	0.132474	0.189698	0.108434	0.0545455	0.0769231	0	0	0	0	0
207	0.166488	0.0979899	0.0843373	0.0636364	0.115385	0	0	0	0.00909091	0
883	0.134264	0.0879397	0.0481928	0.154545	0.0769231	0	0	0.0120482	0	0
1441	0.116004	0.130653	0.0481928	0.0545455	0.153846	0	0	0.0120482	0	0
1100	0.142499	0.111809	0.0481928	0.0454545	0.153846	0.000358038	0	0	0	0
228	0.155747	0.0678392	0.156627	0.145455	0.0384615	0	0	0	0	0
139	0.173648	0.109296	0.0843373	0.127273	0.0384615	0	0	0	0	0
556	0.13498	0.121859	0.0963855	0.0636364	0.115385	0	0	0	0	0
2059	0.19334	0.104271	0.0240964	0.0545455	0.115385	0.00537057	0	0	0	0
849	0.167562	0.148241	0.060241	0.0272727	0.115385	0	0	0	0	0
821	0.11672	0.146985	0.0722892	0.0272727	0.153846	0	0	0	0	0
153	0.0916577	0.0577889	0.168675	0.118182	0.115385	0	0	0	0	0
205	0.157537	0.0879397	0.0481928	0.127273	0.0769231	0	0	0	0	0
1781	0.161475	0.157035	0.0722892	0.1	0.0384615	0.000716076	0.00125628	0.0240964	0	0
437	0.0991765	0.103015	0.0843373	0.0636364	0.153846	0	0	0	0	0
1850	0.133906	0.180905	0.0481928	0.0272727	0.115385	0.00537057	0.00879397	0	0	0
1266	0.10956	0.157035	0.120482	0.0363636	0.115385	0	0	0	0	0
389	0.108127	0.080402	0.13253	0.0909091	0.115385	0	0	0	0	0
675	0.142857	0.149497	0.060241	0.0363636	0.115385	0	0	0	0	0
1609	0.154314	0.182161	0.0722892	0.118182	0	0	0	0	0	0
777	0.0784103	0.0917085	0.0843373	0.0454545	0.192308	0	0	0	0	0.0769231
59	0.12782	0.0778894	0.108434	0.0818182	0.115385	0	0	0	0	0
1762	0.126029	0.153266	0.0361446	0.0545455	0.115385	0.00358038	0	0	0	0
751	0.107411	0.105528	0.120482	0.0727273	0.115385	0	0	0	0	0
1969	0.197995	0.0942211	0.0240964	0.0818182	0.0769231	0	0	0	0	0
2028	0.125313	0.164573	0.0240964	0.0909091	0.0769231	0.000358038	0.00125628	0	0.00909091	0
685	0.0963122	0.0690955	0.0120482	0.0272727	0.230769	0.000358038	0.00125628	0	0	0
559	0.0701754	0.0778894	0.0843373	0.0545455	0.192308	0	0	0	0	0
2143	0.146438	0.139447	0.0481928	0.118182	0.0384615	0	0	0	0	0
496	0.124955	0.123116	0.0361446	0.0727273	0.115385	0	0	0	0	0
817	0.150376	0.202261	0.0843373	0.0909091	0	0	0	0	0	0
852	0.119585	0.125628	0.0722892	0.0181818	0.153846	0	0	0	0	0
1774	0.124955	0.150754	0.0240964	0.0545455	0.115385	0	0	0	0	0
356	0.13319	0.143216	0.108434	0.1	0.0384615	0	0.00125628	0	0	0
1285	0.143215	0.0628141	0.0481928	0.0545455	0.153846	0	0	0	0	0
665	0.128178	0.144472	0.060241	0.0818182	0.0769231	0	0	0	0	0
1768	0.117794	0.179648	0.0481928	0.0272727	0.115385	0	0	0	0	0
397	0.110276	0.110553	0.0481928	0.0454545	0.153846	0	0	0	0	0
542	0.123165	0.100503	0.060241	0.0363636	0.153846	0	0	0	0	0
477	0.119227	0.136935	0.0963855	0.0363636	0.115385	0	0	0	0	0
729	0.120659	0.0665829	0.0361446	0.154545	0.0769231	0	0	0	0	0
969	0.123165	0.0615578	0.060241	0.145455	0.0769231	0	0	0	0	0
2527	0.175439	0.101759	0.0120482	0.127273	0.0384615	0	0.00125628	0	0	0
140	0.160043	0.0728643	0.108434	0.0818182	0.0769231	0	0	0	0	0
748	0.0895095	0.0778894	0.0843373	0.0272727	0.192308	0	0	0	0	0
142	0.0769782	0.0439698	0.108434	0.0545455	0.192308	0	0	0	0	0.0384615
88	0.137129	0.0515075	0.0963855	0.0818182	0.115385	0	0	0	0	0
886	0.100609	0.0640704	0.0963855	0.145455	0.0769231	0	0	0	0	0
897	0.115288	0.149497	0.0481928	0.127273	0.0384615	0	0	0	0	0
1368	0.121017	0.0741206	0.0843373	0.0818182	0.115385	0	0	0	0	0
1596	0.101325	0.139447	0.0481928	0.0636364	0.115385	0	0	0	0	0
659	0.128894	0.160804	0.120482	0.0727273	0.0384615	0	0	0	0	0
1874	0.129968	0.100503	0.0963855	0.0454545	0.115385	0.00143215	0	0	0	0
1615	0.138203	0.128141	0.0240964	0.0454545	0.115385	0.000358038	0.00125628	0	0	0
521	0.136054	0.157035	0.0843373	0.0818182	0.0384615	0	0	0	0	0
441	0.122807	0.125628	0.060241	0.0454545	0.115385	0	0	0	0	0
36	0.0895095	0.0150754	0.192771	0.0636364	0.153846	0	0	0	0	0.0769231
1442	0.165414	0.168342	0.060241	0.0545455	0.0384615	0	0	0	0	0
2259	0.184032	0.0866834	0.0722892	0.0545455	0.0769231	0.00179019	0	0	0	0
408	0.0912997	0.080402	0.0963855	0.0909091	0.115385	0	0	0	0	0
1767	0.0859291	0.135678	0.0120482	0.0454545	0.153846	0	0	0	0	0
246	0.127462	0.089196	0.0963855	0.0909091	0.0769231	0	0	0	0	0
2827	0.158253	0.071608	0.0843373	0.0818182	0.0769231	0	0	0	0	0
469	0.0920158	0.123116	0.0963855	0.0545455	0.115385	0	0	0	0	0.0384615
877	0.168636	0.11809	0.0722892	0.0818182	0.0384615	0.019334	0.0276382	0	0	0
2030	0.154314	0.188442	0.0240964	0.1	0	0	0	0	0	0
128	0.0873613	0.0653266	0.108434	0.0545455	0.153846	0	0	0	0	0
592	0.116004	0.155779	0.120482	0.118182	0	0	0	0.0120482	0	0
218	0.143931	0.0552764	0.0361446	0.163636	0.0384615	0	0	0	0	0
933	0.123881	0.115578	0.0722892	0.0363636	0.115385	0	0	0	0	0
214	0.164339	0.123116	0.0361446	0.0909091	0.0384615	0	0	0	0	0
932	0.11135	0.114322	0.120482	0.0272727	0.115385	0	0	0	0	0
1107	0.102041	0.111809	0.108434	0.0818182	0.0769231	0	0	0	0	0
216	0.123165	0.0866834	0.108434	0.0818182	0.0769231	0	0	0	0	0
431	0.0920158	0.0816583	0.0722892	0.0454545	0.153846	0	0	0	0	0
2239	0.160759	0.110553	0.0361446	0.1	0.0384615	0.000358038	0	0	0	0
563	0.128894	0.0326633	0.0843373	0.127273	0.0769231	0.00143215	0	0.0361446	0.0181818	0
2822	0.195131	0.104271	0.0481928	0.109091	0	0.000358038	0.00125628	0	0	0
1782	0.181525	0.168342	0.0120482	0.0454545	0.0384615	0	0	0	0	0
3329	0.120659	0.0226131	0.060241	0.0272727	0.192308	0.00393842	0	0	0	0
929	0.118511	0.120603	0.0361446	0.0454545	0.115385	0	0	0	0	0
1015	0.100967	0.0992462	0.0361446	0.0363636	0.153846	0	0	0	0	0
69	0.138203	0.0477387	0.180723	0.0636364	0.0769231	0	0	0	0	0
1694	0.150018	0.153266	0.0361446	0.0727273	0.0384615	0	0	0	0	0
970	0.121375	0.0728643	0.0722892	0.145455	0.0384615	0.000358038	0.00125628	0.0120482	0	0
1435	0.136054	0.167085	0.060241	0.0636364	0.0384615	0	0	0	0.00909091	0
1414	0.105263	0.123116	0.0963855	0.0272727	0.115385	0	0	0	0	0
1014	0.118511	0.115578	0.0361446	0.0454545	0.115385	0	0	0	0	0
1869	0.12961	0.0967337	0.0361446	0.0909091	0.0769231	0.000358038	0	0	0	0
588	0.110634	0.148241	0.0963855	0.0818182	0.0384615	0	0	0	0	0
233	0.124955	0.0665829	0.108434	0.127273	0.0384615	0	0	0	0	0
468	0.0866452	0.0841709	0.144578	0.0909091	0.0769231	0.000358038	0.00125628	0.0120482	0	0.0384615
24	0.122091	0.0238693	0.168675	0.0545455	0.115385	0.00107411	0	0.0240964	0	0
144	0.163623	0.0590452	0.120482	0.0909091	0.0384615	0	0	0	0	0
168	0.160759	0.0904523	0.0361446	0.145455	0	0	0	0	0	0
1935	0.12961	0.14196	0.0240964	0.0545455	0.0769231	0.00179019	0.00879397	0	0	0
285	0.137845	0.100503	0.0481928	0.109091	0.0384615	0	0	0	0	0
491	0.0959542	0.0778894	0.0361446	0.0454545	0.153846	0	0	0	0	0
831	0.110992	0.133166	0.060241	0.0181818	0.115385	0.000358038	0.00125628	0	0	0
1943	0.174723	0.190955	0.0240964	0.0545455	0	0	0	0	0	0
1160	0.0938059	0.111809	0.060241	0.0909091	0.0769231	0	0	0	0	0
925	0.117078	0.0979899	0.0240964	0.0545455	0.115385	0.000358038	0	0	0	0
2921	0.13677	0.126884	0.0240964	0.0545455	0.0769231	0.000358038	0.00125628	0	0	0
630	0.134622	0.0452261	0.0722892	0.181818	0	0.00393842	0	0	0.00909091	0
231	0.143215	0.0540201	0.144578	0.0545455	0.0769231	0	0	0	0	0
51	0.124239	0.0640704	0.13253	0.109091	0.0384615	0	0	0	0	0
279	0.0837809	0.0904523	0.060241	0.0727273	0.115385	0	0	0	0	0.0384615
1102	0.107053	0.0703518	0.0361446	0.0363636	0.153846	0	0	0	0	0
802	0.121375	0.0841709	0	0.109091	0.0769231	0	0	0	0	0
157	0.135338	0.0640704	0.0722892	0.0818182	0.0769231	0	0	0	0	0
348	0.13319	0.114322	0.0361446	0.0181818	0.115385	0	0	0	0	0
361	0.0716076	0.0615578	0.0963855	0.0454545	0.153846	0.000358038	0	0	0	0
1527	0.126745	0.159548	0.0361446	0.0272727	0.0769231	0	0	0	0	0
734	0.109918	0.135678	0.0722892	0.0454545	0.0769231	0	0	0	0	0
1500	0.0981024	0.109296	0.0481928	0.0454545	0.115385	0	0	0	0	0
89	0.114572	0.0628141	0.108434	0.0818182	0.0769231	0	0	0	0	0
2839	0.105621	0.0263819	0.060241	0.0545455	0.153846	0.0028643	0	0.0120482	0	0
1529	0.113498	0.0942211	0.0481928	0.0818182	0.0769231	0	0	0	0	0
1759	0.0895095	0.120603	0.0361446	0.0454545	0.115385	0	0	0	0	0
1103	0.117078	0.109296	0.060241	0.0181818	0.115385	0.000358038	0	0.0120482	0	0
706	0.135696	0.0590452	0.060241	0.163636	0	0	0	0.0120482	0.00909091	0
833	0.116004	0.105528	0.0240964	0.0363636	0.115385	0.000358038	0.00125628	0	0	0
56	0.103473	0.0389447	0.0843373	0.0727273	0.115385	0	0	0	0	0
755	0.153598	0.126884	0.0963855	0.0363636	0.0384615	0	0	0	0	0
1597	0.075546	0.111809	0.0361446	0.1	0.0769231	0	0	0	0	0
2147	0.132474	0.0929648	0.0361446	0.0636364	0.0769231	0	0.00125628	0.0120482	0	0
138	0.14787	0.0728643	0.0722892	0.0909091	0.0384615	0	0	0	0	0
87	0.115646	0.0464824	0.0361446	0.0727273	0.115385	0	0	0	0	0
327	0.134264	0.125628	0.0240964	0.0818182	0.0384615	0	0	0	0	0
654	0.112782	0.0678392	0.0240964	0.145455	0.0384615	0	0	0	0	0
668	0.085213	0.0954774	0.060241	0.00909091	0.153846	0	0	0	0	0
1326	0.106695	0.128141	0.060241	0.0454545	0.0769231	0	0	0	0	0
2260	0.162907	0.0565327	0.0481928	0.0545455	0.0769231	0.00107411	0.00125628	0.0120482	0	0
2624	0.162549	0.0992462	0.0240964	0.0727273	0.0384615	0	0	0	0	0
1421	0.0780523	0.106784	0.0361446	0.0545455	0.115385	0	0	0	0	0
283	0.141067	0.134422	0.0240964	0.0636364	0.0384615	0	0	0	0	0
124	0.110276	0.031407	0.0843373	0.0636364	0.115385	0	0	0	0	0
1281	0.116004	0.0728643	0.0361446	0.0454545	0.115385	0	0	0	0	0
976	0.114214	0.11809	0.0963855	0.0272727	0.0769231	0.00250627	0.00125628	0	0	0
2829	0.112424	0.0590452	0.0240964	0.0636364	0.115385	0	0	0	0	0
240	0.0655209	0.0301508	0.0722892	0.0636364	0.153846	0	0	0	0	0
379	0.105263	0.106784	0.0722892	0.0909091	0.0384615	0.000358038	0.00125628	0	0	0
2823	0.128894	0.0678392	0.0481928	0.0272727	0.115385	0	0	0	0	0
357	0.0887934	0.089196	0.0481928	0.0454545	0.115385	0	0	0	0	0
928	0.117436	0.0854271	0.0361446	0.0272727	0.115385	0	0	0	0	0
108	0.118153	0.0653266	0.192771	0.1	0	0	0	0	0	0
1425	0.0898675	0.128141	0.0361446	0.0181818	0.115385	0.000358038	0	0	0	0
375	0.131758	0.153266	0.0963855	0.0181818	0.0384615	0	0	0	0	0
2060	0.131758	0.0628141	0.0240964	0.0363636	0.115385	0.00143215	0.00125628	0	0	0
492	0.084855	0.0615578	0.060241	0.0636364	0.115385	0	0	0	0	0
1198	0.127103	0.0603015	0.0843373	0.0545455	0.0769231	0	0	0	0	0
908	0.109202	0.0866834	0.0843373	0.0909091	0.0384615	0	0	0	0	0
143	0.100967	0.0464824	0.108434	0.0363636	0.115385	0	0	0	0	0
2246	0.163981	0.11809	0.0240964	0.0818182	0	0	0	0	0	0
3244	0.0726817	0.00879397	0.060241	0.0272727	0.192308	0.00107411	0	0	0	0
312	0.110992	0.0577889	0.0843373	0.109091	0.0384615	0.000358038	0.00125628	0	0	0
805	0.0862871	0.0288945	0.060241	0.163636	0.0384615	0	0	0	0	0
190	0.094164	0.0628141	0.120482	0.0636364	0.0769231	0	0	0	0	0
123	0.137845	0.0917085	0.060241	0.0272727	0.0769231	0	0	0	0	0
429	0.124955	0.0992462	0.0963855	0.1	0	0	0	0	0	0
1339	0.0959542	0.145729	0.060241	0.0636364	0.0384615	0	0	0	0	0
1601	0.0794844	0.103015	0.0843373	0.1	0.0384615	0	0	0	0	0
1800	0.110634	0.0565327	0.0361446	0.0454545	0.115385	0.000358038	0	0	0	0.0769231
1247	0.0873613	0.116834	0.0722892	0.0454545	0.0769231	0	0	0	0	0
2124	0.125671	0.172111	0.060241	0.0545455	0	0	0	0	0	0
3138	0.124597	0.0339196	0.0120482	0.0181818	0.153846	0.00179019	0	0	0	0.0769231
1525	0.123881	0.168342	0.0481928	0.0636364	0	0	0	0	0.00909091	0
486	0.0977444	0.0728643	0.0361446	0.0818182	0.0769231	0	0	0	0	0
2338	0.109918	0.0753769	0.0481928	0.0636364	0.0769231	0	0	0	0	0
2528	0.153956	0.089196	0.0240964	0.0636364	0.0384615	0	0	0	0	0
226	0.103473	0.0301508	0.108434	0.0363636	0.115385	0.000358038	0	0	0	0
800	0.0909416	0.0653266	0.0481928	0.127273	0.0384615	0	0	0	0	0
398	0.104905	0.0879397	0.0722892	0.0454545	0.0769231	0	0	0	0	0
2722	0.16971	0.0917085	0.0361446	0.0818182	0	0	0	0	0	0
296	0.102041	0.0954774	0.0722892	0.0818182	0.0384615	0	0	0	0	0
632	0.119227	0.0326633	0.0843373	0.109091	0.0384615	0	0	0	0.0181818	0
1528	0.118511	0.115578	0.060241	0.0545455	0.0384615	0	0	0	0	0
273	0.137845	0.0640704	0.0481928	0.0818182	0.0384615	0	0	0.0120482	0	0
310	0.150734	0.101759	0.0481928	0.0818182	0	0	0	0	0	0
531	0.0998926	0.121859	0.0722892	0.0181818	0.0769231	0	0	0	0	0
1697	0.113498	0.101759	0.0361446	0.0363636	0.0769231	0	0	0	0	0
1881	0.145721	0.071608	0.0240964	0.0727273	0.0384615	0.00107411	0.00628141	0	0	0
217	0.105979	0.0703518	0	0.118182	0.0384615	0	0	0	0	0
793	0.0683852	0.0515075	0.0361446	0.109091	0.0769231	0	0.00125628	0	0	0
1244	0.0837809	0.0929648	0.0722892	0.0454545	0.0769231	0	0	0	0	0
1692	0.150018	0.143216	0.0120482	0.0545455	0	0	0	0	0	0
1700	0.0981024	0.089196	0.0240964	0.0545455	0.0769231	0.000358038	0.00125628	0	0	0
2928	0.104905	0.0515075	0.0240964	0.0363636	0.115385	0	0	0	0	0
3330	0.0637308	0.0125628	0.0843373	0.0363636	0.153846	0	0	0	0	0
2244	0.131042	0.0603015	0.0120482	0.0909091	0.0384615	0	0	0	0	0
307	0.131758	0.0879397	0.0240964	0.0636364	0.0384615	0	0	0	0	0
1345	0.084855	0.110553	0.0481928	0.0363636	0.0769231	0	0	0	0	0
401	0.0927318	0.0778894	0.0481928	0.0545455	0.0769231	0	0	0	0	0
369	0.0887934	0.0741206	0.060241	0.0545455	0.0769231	0	0	0	0	0
2037	0.084497	0.10804	0.060241	0.0727273	0.0384615	0	0	0	0	0
1182	0.0955961	0.0791457	0.0120482	0.0636364	0.0769231	0.000358038	0.00125628	0	0	0
497	0.0855711	0.0841709	0.0240964	0.0636364	0.0769231	0	0	0	0	0
81	0.126745	0.0527638	0.0361446	0.0454545	0.0769231	0	0	0	0	0
822	0.0773362	0.0992462	0.0963855	0.0272727	0.0769231	0	0	0	0	0
987	0.066237	0.0653266	0.0843373	0.0272727	0.115385	0	0	0	0	0
673	0.0809166	0.0841709	0.0722892	0.0454545	0.0769231	0	0	0	0	0
116	0.137845	0.0540201	0.0361446	0.0727273	0.0384615	0	0	0	0	0
1344	0.100251	0.113065	0.0481928	0.0545455	0.0384615	0.000358038	0.00125628	0	0	0
2825	0.141425	0.0653266	0.0240964	0.0636364	0.0384615	0	0	0	0	0
365	0.12961	0.0351759	0.0481928	0.0454545	0.0769231	0.00107411	0	0	0	0
538	0.101683	0.125628	0.0240964	0.00909091	0.0769231	0	0	0	0	0
1602	0.0877193	0.115578	0.0481928	0.0181818	0.0769231	0	0	0	0	0
664	0.0841389	0.0904523	0.0361446	0.0454545	0.0769231	0	0.00125628	0	0	0
758	0.066237	0.0866834	0.0481928	0.0181818	0.115385	0	0	0	0	0
263	0.141783	0.0942211	0.0361446	0.0727273	0	0	0	0	0	0
136	0.123523	0.031407	0.156627	0.0454545	0.0384615	0	0	0	0	0
1190	0.112424	0.080402	0.0120482	0.0363636	0.0769231	0	0	0.0120482	0	0
509	0.0938059	0.0339196	0.0843373	0.1	0.0384615	0.00107411	0.00125628	0	0	0
2828	0.103473	0.0552764	0.0120482	0.0636364	0.0769231	0	0	0	0	0
816	0.0819907	0.116834	0.0963855	0.0818182	0	0	0	0	0	0
494	0.0866452	0.0728643	0.0361446	0.0545455	0.0769231	0	0.00125628	0	0	0
1683	0.0576441	0.0917085	0.0361446	0.0636364	0.0769231	0	0	0	0	0
149	0.122091	0.0690955	0.060241	0.0545455	0.0384615	0	0	0	0	0
90	0.0769782	0.0326633	0.060241	0.0818182	0.0769231	0	0	0	0	0
2730	0.0909416	0.040201	0.0481928	0.0272727	0.115385	0.000358038	0	0	0	0
1873	0.0963122	0.0816583	0.0361446	0.0363636	0.0769231	0.00107411	0.00125628	0.0120482	0	0
1864	0.122807	0.121859	0.0240964	0.0272727	0.0384615	0	0	0	0	0
1432	0.146079	0.159548	0	0.0272727	0	0	0	0	0	0
754	0.124597	0.0992462	0.0361446	0.0363636	0.0384615	0	0	0	0	0
769	0.0984604	0.0942211	0.0361446	0.0181818	0.0769231	0	0	0	0	0
1760	0.0590763	0.0917085	0.0240964	0.0181818	0.115385	0	0	0	0	0
3127	0.122449	0.0540201	0.0240964	0.0727273	0.0384615	0	0	0	0	0
1242	0.0687433	0.106784	0.0722892	0.0181818	0.0769231	0	0	0	0	0
2121	0.104189	0.110553	0	0.0545455	0.0384615	0	0	0	0	0
679	0.107411	0.080402	0.0240964	0.0636364	0.0384615	0	0	0	0	0
1770	0.0909416	0.109296	0.0481928	0.0454545	0.0384615	0	0	0	0	0
202	0.10956	0.0690955	0.060241	0.0545455	0.0384615	0	0	0	0	0
3041	0.0558539	0.0175879	0.0843373	0.00909091	0.153846	0.000358038	0.00125628	0	0	0
1347	0.0981024	0.116834	0.0361446	0.0363636	0.0384615	0.000358038	0	0	0	0
1437	0.0687433	0.0678392	0.0361446	0.0181818	0.115385	0	0	0	0	0
830	0.0912997	0.101759	0.0120482	0.0636364	0.0384615	0	0	0	0	0
2525	0.124239	0.080402	0.0240964	0.0454545	0.0384615	0.000716076	0.00125628	0	0	0
117	0.102041	0.0464824	0.0361446	0.0454545	0.0769231	0	0	0	0	0
432	0.0769782	0.0628141	0.0361446	0.0545455	0.0769231	0	0	0	0	0
2337	0.118511	0.0917085	0.0120482	0.0454545	0.0384615	0	0.00125628	0	0	0
620	0.094522	0.0766332	0.0361446	0.0272727	0.0769231	0	0	0	0	0
749	0.0780523	0.0766332	0.0481928	0.0363636	0.0769231	0	0	0	0	0
35	0.084855	0.0590452	0.0963855	0.0636364	0.0384615	0	0	0	0	0
1259	0.0809166	0.100503	0.0481928	0.0545455	0.0384615	0	0	0	0.00909091	0
1080	0.0730397	0.0904523	0.060241	0.0636364	0.0384615	0	0	0	0	0
1360	0.110634	0.0778894	0.0361446	0.0909091	0	0.000358038	0	0	0	0
841	0.113498	0.115578	0.0240964	0.0636364	0	0	0	0	0	0
322	0.0963122	0.0741206	0.0722892	0.0909091	0	0	0	0	0	0
854	0.0461869	0.0477387	0.060241	0.0363636	0.115385	0	0	0	0	0
1243	0.0895095	0.126884	0.060241	0.0181818	0.0384615	0	0	0	0	0
1795	0.084497	0.0238693	0	0.0454545	0.115385	0.000358038	0	0	0.00909091	0
1104	0.094522	0.0879397	0.0120482	0.0181818	0.0769231	0	0	0	0	0
1763	0.0633727	0.0929648	0.0240964	0.0363636	0.0769231	0	0	0	0.00909091	0
385	0.0776942	0.0590452	0.0963855	0.0181818	0.0769231	0	0	0	0	0
760	0.0819907	0.0690955	0.0240964	0.0363636	0.0769231	0	0	0	0	0
2219	0.0676692	0.0917085	0.0240964	0.0727273	0.0384615	0	0	0	0	0
1948	0.127462	0.133166	0.0240964	0.0272727	0	0	0	0	0	0
54	0.135696	0.0577889	0.0240964	0.0363636	0.0384615	0	0	0	0	0
835	0.0626566	0.0640704	0.0361446	0.00909091	0.115385	0	0	0.0120482	0	0
598	0.0902256	0.101759	0.060241	0.0272727	0.0384615	0	0	0	0	0
684	0.0934479	0.0866834	0.0481928	0.0818182	0	0	0	0	0	0
1773	0.11135	0.140704	0.0361446	0.0272727	0	0	0	0	0	0
1957	0.112782	0.0967337	0.0481928	0.0545455	0	0	0.00125628	0	0	0
444	0.0504834	0.0615578	0.0361446	0.0181818	0.115385	0	0	0	0	0
1338	0.0748299	0.104271	0.0361446	0.0454545	0.0384615	0	0	0	0	0
1676	0.0694594	0.105528	0.0120482	0.0181818	0.0769231	0	0	0	0	0
2029	0.0873613	0.123116	0.0361446	0.0181818	0.0384615	0	0	0	0	0
2617	0.0605084	0.0376884	0.0120482	0.0363636	0.115385	0	0	0	0	0
1416	0.0490512	0.0653266	0.0481928	0.00909091	0.115385	0	0.00125628	0	0	0
808	0.0698174	0.0665829	0.0240964	0.0818182	0.0384615	0	0	0	0	0
2221	0.0816327	0.105528	0.0120482	0.0454545	0.0384615	0	0	0	0	0
682	0.0791264	0.0766332	0.0361446	0.0181818	0.0769231	0	0	0	0	0
573	0.0723237	0.031407	0.0240964	0.0636364	0.0769231	0	0	0	0	0
3426	0.151092	0.0125628	0.108434	0.0545455	0	0.0465449	0.00251256	0.108434	0	0
2222	0.0787683	0.105528	0.0120482	0.0454545	0.0384615	0	0	0	0.00909091	0
465	0.0626566	0.0590452	0.0240964	0.0909091	0.0384615	0	0	0	0	0
653	0.0676692	0.040201	0.0481928	0.0909091	0.0384615	0	0	0	0	0
295	0.107411	0.0540201	0	0.0636364	0.0384615	0	0	0	0	0
2066	0.100609	0.0351759	0.0481928	0.0636364	0.0384615	0.000716076	0	0	0	0
759	0.0816327	0.0841709	0.0843373	0.0272727	0.0384615	0	0	0	0	0
2529	0.130684	0.0778894	0.0240964	0.0545455	0	0	0	0	0	0
700	0.0458289	0.0502513	0.0481928	0.0181818	0.115385	0	0	0	0	0
2125	0.0916577	0.105528	0	0.0363636	0.0384615	0	0	0	0	0
1082	0.0741139	0.0741206	0.060241	0.00909091	0.0769231	0	0	0	0	0
801	0.0669531	0.0376884	0.0240964	0.1	0.0384615	0	0	0	0	0
1940	0.0837809	0.104271	0.0481928	0.0636364	0	0	0	0	0	0
1009	0.0665951	0.0477387	0.0240964	0.00909091	0.115385	0.000358038	0	0	0	0
2625	0.139993	0.0816583	0.0120482	0.0454545	0	0	0	0	0	0
2437	0.109918	0.0791457	0.0120482	0.0727273	0	0	0.00125628	0	0	0
265	0.0529896	0.0427136	0.0481928	0.0545455	0.0769231	0	0	0	0	0
1336	0.0605084	0.0917085	0.0240964	0.0181818	0.0769231	0	0	0	0	0
2052	0.107411	0.103015	0.0120482	0.0545455	0	0	0.00125628	0.0120482	0	0
172	0.0780523	0.0288945	0.0240964	0.0909091	0.0384615	0	0	0	0	0
1159	0.0547798	0.0816583	0.0843373	0.0454545	0.0384615	0	0	0	0	0
1333	0.0551378	0.0904523	0.0120482	0.0272727	0.0769231	0	0	0	0	0
551	0.0594343	0.0502513	0	0.0181818	0.115385	0	0	0	0	0
981	0.056212	0.0816583	0.0361446	0.0636364	0.0384615	0	0	0	0	0
2428	0.0691013	0.0263819	0	0.0272727	0.115385	0	0	0	0	0
194	0.0683852	0.0640704	0.0481928	0.0181818	0.0769231	0	0	0	0	0
104	0.100967	0.0100503	0.0240964	0.0818182	0.0384615	0.000358038	0	0	0	0
2408	0.0673111	0.0829146	0.0120482	0.0181818	0.0769231	0	0	0	0	0
1970	0.11672	0.0552764	0	0.0818182	0	0	0	0	0	0
1859	0.0963122	0.116834	0.0361446	0.0363636	0	0	0	0	0	0
1857	0.0461869	0.0452261	0.0240964	0.0181818	0.115385	0	0	0	0	0
763	0.0812746	0.0728643	0.0722892	0.0272727	0.0384615	0	0	0	0	0
1253	0.0655209	0.0690955	0.0361446	0.0181818	0.0769231	0	0	0	0	0
2524	0.0981024	0.0615578	0.0120482	0.0454545	0.0384615	0	0.00125628	0	0	0
1200	0.0723237	0.0251256	0.0240964	0.00909091	0.115385	0	0	0	0	0
937	0.066237	0.071608	0.0481928	0.00909091	0.0769231	0	0	0	0	0
543	0.0741139	0.0452261	0.0120482	0.0363636	0.0769231	0	0	0	0	0
1934	0.0626566	0.0816583	0.0120482	0.0181818	0.0769231	0	0	0	0	0
284	0.0973863	0.0741206	0.060241	0.0545455	0	0	0	0	0	0
473	0.084855	0.0753769	0.0481928	0.0272727	0.0384615	0	0	0	0	0
599	0.0841389	0.0816583	0.0361446	0.0272727	0.0384615	0	0	0	0	0
978	0.0633727	0.0791457	0.0361446	0.0454545	0.0384615	0	0	0	0	0
1954	0.0923738	0.0929648	0.0120482	0.0181818	0.0384615	0	0	0	0	0
1431	0.105263	0.119347	0.0120482	0.0272727	0	0	0	0	0	0
1710	0.0716076	0.0527638	0	0.0727273	0.0384615	0	0	0	0	0
1544	0.0572861	0.0138191	0.0361446	0.0181818	0.115385	0	0	0	0	0
115	0.0920158	0.0301508	0.060241	0.0454545	0.0384615	0	0	0	0	0
778	0.100609	0.080402	0.0120482	0.0181818	0.0384615	0	0	0	0	0
1245	0.0648049	0.103015	0.0240964	0.0272727	0.0384615	0.000358038	0.00125628	0	0	0
1342	0.0719656	0.0879397	0.0361446	0.0272727	0.0384615	0	0	0	0	0
812	0.085213	0.0979899	0	0.0636364	0	0	0	0	0	0
2240	0.114572	0.0866834	0	0.0454545	0	0	0	0	0	0
1084	0.0594343	0.071608	0.0361446	0.00909091	0.0769231	0	0	0.0120482	0	0
1194	0.0644468	0.031407	0.0120482	0.0454545	0.0769231	0	0	0	0	0
1255	0.0730397	0.0791457	0.0240964	0.0363636	0.0384615	0	0	0	0	0
1183	0.0730397	0.0778894	0.0240964	0.0363636	0.0384615	0	0	0	0	0
1439	0.0705335	0.0866834	0.0120482	0.0363636	0.0384615	0	0	0	0.00909091	0
1258	0.0859291	0.0954774	0.060241	0.0363636	0	0	0	0	0	0
557	0.028285	0.0326633	0.0481928	0.0181818	0.115385	0	0.00125628	0	0	0
3495	0.101325	0.0125628	0.060241	0.0454545	0.0384615	0.0103831	0.00251256	0.0361446	0.00909091	0
1181	0.0698174	0.0439698	0.0120482	0.0272727	0.0769231	0	0	0	0	0
2409	0.0766201	0.100503	0.0120482	0.0181818	0.0384615	0	0	0	0	0
1195	0.0873613	0.0741206	0.0361446	0.0181818	0.0384615	0	0	0	0	0
745	0.056928	0.0527638	0.060241	0.00909091	0.0769231	0.000358038	0.00125628	0	0	0
892	0.0522735	0.0527638	0.0481928	0.0181818	0.0769231	0	0	0	0	0
1530	0.0572861	0.0427136	0.0120482	0.0363636	0.0769231	0	0	0	0	0
3429	0.0862871	0.0150754	0.0963855	0.0363636	0.0384615	0.00143215	0.00251256	0	0	0
2513	0.0873613	0.0577889	0.0361446	0.0272727	0.0384615	0.00143215	0.00376884	0	0	0
986	0.0970283	0.0917085	0.0722892	0.0181818	0	0	0	0	0	0
1687	0.0608665	0.0703518	0.0120482	0.00909091	0.0769231	0	0	0	0	0
2719	0.084855	0.0603015	0.0120482	0.0363636	0.0384615	0	0	0	0	0
2821	0.102041	0.0515075	0.0240964	0.0636364	0	0	0.00251256	0	0	0
1611	0.0938059	0.10804	0	0.0363636	0	0	0	0	0	0
1951	0.0959542	0.0866834	0.0120482	0.0454545	0	0	0	0	0	0
2731	0.0855711	0.0326633	0.0361446	0.0454545	0.0384615	0.000358038	0	0	0	0
3241	0.0637308	0.0150754	0.060241	0.0272727	0.0769231	0	0	0	0	0
1166	0.0440387	0.0276382	0.0120482	0.0545455	0.0769231	0	0	0	0	0
602	0.0465449	0.0288945	0.0361446	0	0.115385	0	0	0	0	0
1595	0.0486932	0.0552764	0.0361446	0.0181818	0.0769231	0	0	0	0	0
373	0.0533477	0.0540201	0.060241	0.0454545	0.0384615	0	0	0	0	0
215	0.100967	0.0766332	0.0361446	0.0363636	0	0	0	0	0	0
911	0.0719656	0.080402	0.0361446	0.0181818	0.0384615	0	0	0	0	0
916	0.0809166	0.0992462	0.0361446	0.0363636	0	0	0	0	0	0
1413	0.0343716	0.0464824	0.0361446	0.0363636	0.0769231	0	0	0	0	0
2622	0.0655209	0.0515075	0.0361446	0.0454545	0.0384615	0	0	0	0	0
1352	0.0748299	0.0791457	0.0481928	0.00909091	0.0384615	0	0	0	0	0
848	0.0630147	0.0640704	0.0361446	0.0363636	0.0384615	0	0	0	0	0
109	0.0529896	0.0427136	0.0963855	0.0363636	0.0384615	0.000358038	0.00125628	0.0120482	0	0
1958	0.0959542	0.0904523	0.0120482	0.0363636	0	0	0	0	0	0
631	0.0680272	0.0251256	0.0722892	0.0454545	0.0384615	0	0	0	0	0
1246	0.0726817	0.104271	0.0120482	0.0454545	0	0	0	0	0	0
1590	0.0486932	0.0766332	0.0240964	0	0.0769231	0	0	0	0	0
3410	0.0522735	0.00628141	0.0240964	0.00909091	0.115385	0.000358038	0.00125628	0	0	0
110	0.0511994	0.0213568	0.0843373	0.0545455	0.0384615	0	0	0	0	0
853	0.0837809	0.0565327	0.0361446	0.0181818	0.0384615	0	0	0	0	0
1172	0.0669531	0.0615578	0.0361446	0.0272727	0.0384615	0	0	0	0	0
1240	0.0486932	0.0590452	0.0361446	0.0454545	0.0384615	0.000358038	0.00125628	0	0	0
1150	0.0809166	0.0917085	0.0481928	0.0272727	0	0.000358038	0.00125628	0	0	0
1332	0.0544218	0.0690955	0.0481928	0.0272727	0.0384615	0	0	0	0	0
1068	0.0544218	0.0703518	0.0240964	0.0363636	0.0384615	0	0	0	0	0
3474	0.0769782	0.0150754	0	0.0272727	0.0769231	0	0	0	0	0
618	0.0290011	0.0276382	0.0240964	0.00909091	0.115385	0	0	0	0	0
2941	0.0458289	0.0113065	0.0722892	0.0272727	0.0769231	0.00179019	0.00125628	0.0361446	0	0
229	0.0411744	0.0175879	0.060241	0.0727273	0.0384615	0	0	0	0	0
2927	0.0798425	0.0439698	0.0361446	0.0272727	0.0384615	0	0.00251256	0	0	0
1286	0.0572861	0.0414573	0.0120482	0.0181818	0.0769231	0	0	0	0	0
377	0.0809166	0.0967337	0.0120482	0.0363636	0	0	0	0	0	0
57	0.0526316	0.0201005	0.0361446	0.0272727	0.0769231	0	0	0	0	0
1424	0.0494092	0.0778894	0	0	0.0769231	0.000358038	0	0	0	0
1085	0.0637308	0.0590452	0.0361446	0.0272727	0.0384615	0	0	0	0	0
481	0.0529896	0.0414573	0.0481928	0.0454545	0.0384615	0	0	0	0	0
1955	0.0873613	0.0854271	0.0120482	0.0363636	0	0	0	0	0	0
1499	0.047261	0.0640704	0.060241	0.0272727	0.0384615	0	0	0	0	0
1854	0.0597923	0.080402	0.0240964	0.0181818	0.0384615	0	0	0	0	0
1600	0.0701754	0.0791457	0.0361446	0.0454545	0	0	0	0	0	0
1099	0.0501253	0.0690955	0.0843373	0.00909091	0.0384615	0	0	0	0	0
1233	0.0554959	0.0577889	0.0481928	0.0272727	0.0384615	0	0	0	0	0
1947	0.0712496	0.0766332	0.0120482	0.0545455	0	0	0	0	0	0
2234	0.0651629	0.0464824	0.0240964	0.0363636	0.0384615	0	0	0	0	0
474	0.0354458	0.0427136	0.0722892	0.0454545	0.0384615	0	0	0	0	0
1872	0.0558539	0.0565327	0.0240964	0.0363636	0.0384615	0	0	0	0	0
1509	0.0168278	0.0251256	0.0120482	0.0181818	0.115385	0	0	0	0	0
158	0.107769	0.0439698	0.0120482	0.0454545	0	0	0	0	0	0
2061	0.085213	0.040201	0.0120482	0.0272727	0.0384615	0.000358038	0	0	0	0
851	0.05657	0.0590452	0.0361446	0.0272727	0.0384615	0	0	0	0	0
1362	0.028643	0.0150754	0.0240964	0.00909091	0.115385	0	0	0	0	0
2316	0.0590763	0.0741206	0.0240964	0.0181818	0.0384615	0	0	0	0	0
1961	0.0787683	0.080402	0.0240964	0.0363636	0	0	0.00628141	0	0	0
3040	0.0615825	0.0163317	0.0240964	0.0181818	0.0769231	0	0	0	0	0
1158	0.0544218	0.089196	0.0240964	0.00909091	0.0384615	0	0	0	0	0
61	0.0547798	0.0263819	0.0240964	0.0545455	0.0384615	0	0	0	0	0
1187	0.0737558	0.0577889	0.0120482	0.0181818	0.0384615	0	0	0	0	0
2144	0.0626566	0.040201	0.0240964	0.0363636	0.0384615	0	0	0	0	0
419	0.0526316	0.0502513	0.0481928	0.0272727	0.0384615	0	0	0	0	0
421	0.0708915	0.0879397	0.0361446	0.0272727	0	0	0	0	0	0
1761	0.0504834	0.0778894	0	0.0272727	0.0384615	0	0	0	0	0
2058	0.075546	0.0364322	0	0.0363636	0.0384615	0	0	0	0	0
3245	0.0247046	0.00376884	0.0361446	0.00909091	0.115385	0	0	0	0	0
1506	0.0329395	0.0540201	0	0.0181818	0.0769231	0	0	0	0	0
732	0.0583602	0.0515075	0.0481928	0.0181818	0.0384615	0	0	0	0	0
803	0.0640888	0.0288945	0.0120482	0.0454545	0.0384615	0	0	0	0	0
3338	0.0916577	0.0125628	0.0481928	0.0181818	0.0384615	0.000716076	0	0	0	0
277	0.0637308	0.0439698	0.0481928	0.0181818	0.0384615	0	0	0	0	0
2924	0.0383101	0.0276382	0.0120482	0.0272727	0.0769231	0	0	0	0	0
1324	0.0454708	0.0653266	0.0240964	0.0272727	0.0384615	0	0	0	0	0
1848	0.0372359	0.0464824	0	0.0181818	0.0769231	0	0	0	0	0
1346	0.0554959	0.0753769	0.0481928	0	0.0384615	0	0	0	0	0
1769	0.0691013	0.0954774	0.0361446	0.0181818	0	0	0	0	0	0
3164	0.05657	0.00879397	0.0481928	0.00909091	0.0769231	0	0.00251256	0	0	0.0769231
2053	0.0694594	0.0427136	0.0120482	0.0272727	0.0384615	0.000358038	0	0	0	0
2592	0.0408163	0.0452261	0.0120482	0.00909091	0.0769231	0	0	0	0	0
2923	0.108127	0.0565327	0	0.0272727	0	0	0	0	0	0
2357	0.0533477	0.0188442	0.0120482	0.0181818	0.0769231	0	0	0	0	0.0769231
1524	0.0451128	0.0640704	0	0.0363636	0.0384615	0	0	0	0.00909091	0
1883	0.0773362	0.031407	0.0120482	0.0272727	0.0384615	0	0	0	0	0
498	0.0454708	0.0502513	0.0120482	0	0.0769231	0	0	0	0	0
31	0.046903	0.0113065	0.0361446	0.0181818	0.0769231	0	0	0	0	0
504	0.0422485	0.0376884	0.0722892	0.0272727	0.0384615	0	0	0	0	0
2500	0.05657	0.0640704	0.0361446	0.00909091	0.0384615	0	0	0	0	0
206	0.0680272	0.0389447	0.0361446	0.0181818	0.0384615	0	0	0	0	0
887	0.0701754	0.0552764	0.0120482	0.0545455	0	0	0	0	0	0
2618	0.0698174	0.0376884	0.0120482	0.0272727	0.0384615	0	0	0	0	0
1681	0.0501253	0.0778894	0.0120482	0.0545455	0	0	0	0	0	0
1956	0.0748299	0.0778894	0.0240964	0.0272727	0	0	0.00125628	0	0	0
2044	0.066237	0.0527638	0.0120482	0.0181818	0.0384615	0	0	0	0	0
3910	0.0669531	0.00879397	0.0481928	0.0363636	0.0384615	0.00465449	0	0	0.00909091	0
2431	0.10956	0.0728643	0	0.00909091	0	0	0	0	0	0
971	0.0443967	0.0414573	0.0120482	0.0454545	0.0384615	0	0	0	0	0
566	0.0511994	0.0150754	0.0361446	0.0909091	0	0.00107411	0	0	0	0
1153	0.0393842	0.0452261	0.0361446	0.0363636	0.0384615	0	0	0	0	0
641	0.0461869	0.0301508	0.0481928	0.0363636	0.0384615	0	0	0.0120482	0	0
2342	0.0780523	0.0427136	0	0.0181818	0.0384615	0	0	0	0	0
1510	0.0318654	0.0364322	0.0120482	0.0181818	0.0769231	0	0	0	0	0
476	0.0429646	0.0577889	0.0240964	0.0272727	0.0384615	0	0.00125628	0.0120482	0	0
2245	0.0977444	0.0540201	0.0120482	0.0272727	0	0.00107411	0	0	0	0
3821	0.0841389	0.00753769	0.0722892	0.00909091	0.0384615	0.00465449	0	0	0.00909091	0
1712	0.0243466	0.0138191	0.0120482	0	0.115385	0	0	0	0	0
922	0.0519155	0.040201	0.0120482	0.0363636	0.0384615	0	0	0	0	0
687	0.0397422	0.0288945	0.0240964	0.00909091	0.0769231	0	0	0	0	0
2333	0.0386681	0.031407	0	0.0181818	0.0769231	0	0	0	0	0
62	0.0827068	0.0238693	0.0722892	0.0363636	0	0	0	0	0	0
825	0.0458289	0.0276382	0.0120482	0.00909091	0.0769231	0	0	0	0	0
223	0.0422485	0.0226131	0.060241	0.0363636	0.0384615	0.00214823	0.00502513	0.0240964	0	0
1459	0.018618	0.0100503	0.0240964	0	0.115385	0	0	0	0	0
1152	0.0547798	0.0690955	0.0120482	0.00909091	0.0384615	0	0	0	0	0
452	0.0207662	0.0188442	0.0361446	0.0272727	0.0769231	0	0	0	0.00909091	0
1953	0.0651629	0.0502513	0.0240964	0.00909091	0.0384615	0.000358038	0.00125628	0	0	0
935	0.0508414	0.0791457	0	0.00909091	0.0384615	0	0	0	0	0
2026	0.0397422	0.031407	0.0120482	0.00909091	0.0769231	0	0	0	0	0
721	0.0615825	0.0640704	0.0361446	0.0363636	0	0	0	0	0	0
770	0.0451128	0.0477387	0.0240964	0.0272727	0.0384615	0	0	0	0	0
2933	0.0608665	0.0540201	0	0.0181818	0.0384615	0	0	0	0	0
2141	0.075188	0.0603015	0.0120482	0.0363636	0	0	0	0	0	0
2229	0.0580021	0.0552764	0.0240964	0.00909091	0.0384615	0.000358038	0	0	0	0
846	0.0540637	0.0427136	0.0120482	0.0272727	0.0384615	0	0	0	0	0
2540	0.0626566	0.0125628	0.0481928	0.0272727	0.0384615	0	0	0	0	0
731	0.0583602	0.0427136	0.0120482	0.0636364	0	0.000358038	0.00125628	0.0120482	0	0
995	0.0519155	0.048995	0	0.0272727	0.0384615	0	0	0	0	0
535	0.0597923	0.0565327	0.0120482	0.00909091	0.0384615	0	0	0	0	0
895	0.0426065	0.0577889	0.0240964	0.0181818	0.0384615	0	0	0	0	0
1962	0.066237	0.0653266	0.0361446	0.0272727	0	0	0	0	0	0
169	0.047261	0.0414573	0	0.0363636	0.0384615	0	0	0	0	0
199	0.0630147	0.0226131	0.0120482	0.0727273	0	0	0	0	0	0
1502	0.027927	0.0389447	0.0120482	0.00909091	0.0769231	0	0	0	0	0
1193	0.0540637	0.0263819	0.0120482	0.0363636	0.0384615	0.000358038	0	0	0	0
2835	0.0551378	0.0188442	0.0120482	0	0.0769231	0.000358038	0	0	0	0
242	0.0572861	0.0326633	0.0361446	0.0181818	0.0384615	0	0	0	0	0
2250	0.094164	0.0326633	0.0120482	0.0363636	0	0	0	0	0	0
1794	0.0182599	0	0.0240964	0	0.115385	0	0	0	0	0
725	0.0515575	0.00879397	0.0240964	0.0454545	0.0384615	0.000716076	0	0	0	0
2155	0.0633727	0.0364322	0.0120482	0.0181818	0.0384615	0	0	0	0	0
1423	0.0451128	0.0690955	0.0120482	0.00909091	0.0384615	0	0	0	0	0
3958	0.0701754	0.00753769	0.0722892	0.00909091	0.0384615	0	0	0.0361446	0	0
838	0.0343716	0.0339196	0.0120482	0.0454545	0.0384615	0	0	0	0	0
2334	0.0705335	0.0427136	0.0240964	0	0.0384615	0.000358038	0	0	0	0
1764	0.0250627	0.0414573	0.0240964	0	0.0769231	0	0	0	0	0
807	0.0676692	0.0628141	0.0240964	0.0272727	0	0	0	0	0	0
239	0.0508414	0.0276382	0.0481928	0.0181818	0.0384615	0	0	0	0	0
2915	0.0622986	0.0213568	0.0240964	0.0636364	0	0.000716076	0	0	0	0
692	0.0107411	0.00376884	0.0240964	0	0.115385	0	0	0	0	0
170	0.0533477	0.0188442	0.0361446	0.0272727	0.0384615	0	0	0	0	0
608	0.065879	0.0753769	0.0240964	0.0181818	0	0	0	0	0	0
939	0.0433226	0.0301508	0.0361446	0.0272727	0.0384615	0	0	0	0	0
3350	0.0605084	0.00879397	0.060241	0.0181818	0.0384615	0	0	0	0	0
674	0.0436806	0.0590452	0.0240964	0.00909091	0.0384615	0	0	0	0	0
1328	0.0232725	0.0288945	0.0240964	0.00909091	0.0769231	0	0	0	0	0
41	0.0644468	0.0339196	0.0361446	0.0454545	0	0	0	0	0	0
3039	0.0315073	0.00753769	0.0240964	0.0181818	0.0769231	0	0	0	0	0
2120	0.0401003	0.0502513	0.0240964	0.0181818	0.0384615	0	0	0	0	0
19	0.0229144	0.00376884	0.0481928	0.0181818	0.0769231	0	0	0	0	0
693	0.056928	0.0364322	0.0120482	0.0181818	0.0384615	0	0	0	0	0
2261	0.0243466	0.00879397	0.0120482	0.0272727	0.0769231	0.000358038	0	0	0	0
2619	0.0422485	0.0288945	0.0120482	0.0363636	0.0384615	0	0	0	0	0
332	0.019334	0.0188442	0.0240964	0.0181818	0.0769231	0	0	0	0	0
1699	0.0698174	0.0678392	0	0.0272727	0	0	0	0	0	0
936	0.0343716	0.0427136	0.0240964	0.0272727	0.0384615	0	0	0	0	0
1236	0.0318654	0.0389447	0.0361446	0.0272727	0.0384615	0	0	0	0	0
1865	0.0712496	0.0640704	0.0240964	0.0181818	0	0	0	0	0	0
193	0.0361618	0.0276382	0.0240964	0.0363636	0.0384615	0	0	0	0	0
374	0.0426065	0.0301508	0.060241	0.0545455	0	0	0	0	0	0
773	0.0343716	0.0276382	0.0481928	0.0272727	0.0384615	0	0	0	0	0
266	0.0572861	0.0201005	0.0240964	0.0636364	0	0	0	0	0	0
799	0.0515575	0.0540201	0.060241	0.0272727	0	0.00143215	0.00376884	0.0120482	0	0
1002	0.0580021	0.0829146	0.0361446	0.00909091	0	0	0	0	0	0
1410	0.0436806	0.0527638	0.0240964	0.00909091	0.0384615	0	0	0	0	0
979	0.056212	0.0791457	0.0240964	0.0181818	0	0	0	0	0	0
3266	0.0741139	0.0138191	0.0843373	0.0272727	0	0.00179019	0.00251256	0	0.00909091	0
3413	0.0784103	0.00879397	0.0843373	0.0272727	0	0.00358038	0	0	0.00909091	0
1589	0.0393842	0.0628141	0.0120482	0.00909091	0.0384615	0	0	0	0	0
681	0.0318654	0.0364322	0	0	0.0769231	0	0	0	0	0
722	0.0540637	0.048995	0.060241	0.0272727	0	0	0	0	0	0
1511	0.0383101	0.0577889	0	0.0181818	0.0384615	0	0	0	0	0
39	0.0683852	0.0113065	0	0.0272727	0.0384615	0	0	0	0	0
237	0.0426065	0.0213568	0.0361446	0.0272727	0.0384615	0	0	0	0	0
2011	0.028285	0.048995	0.0361446	0.0181818	0.0384615	0	0	0	0	0
1702	0.0540637	0.0439698	0.0120482	0.00909091	0.0384615	0.000358038	0.00125628	0	0	0
1064	0.0261368	0.0339196	0.0240964	0.0363636	0.0384615	0	0	0	0	0
2411	0.0576441	0.0515075	0	0.0454545	0	0	0	0	0.00909091	0
1783	0.0554959	0.0590452	0.0120482	0.0363636	0	0	0	0	0	0
68	0.0300752	0.00879397	0.0481928	0	0.0769231	0	0	0	0	0
2350	0.0515575	0.0376884	0.0240964	0.00909091	0.0384615	0	0	0	0	0
21	0.0705335	0.0150754	0.0361446	0.0454545	0	0	0	0	0	0
3042	0.0415324	0.00628141	0.0240964	0	0.0769231	0	0	0	0	0
1011	0.0612245	0.0376884	0	0.00909091	0.0384615	0	0	0	0	0
1671	0.037952	0.0515075	0.0240964	0.00909091	0.0384615	0	0	0	0	0
2938	0.0705335	0.0201005	0.0120482	0.00909091	0.0384615	0.000716076	0	0.0120482	0	0
362	0.0422485	0.0175879	0.0120482	0.0363636	0.0384615	0	0	0	0	0
1775	0.0372359	0.0414573	0	0.0272727	0.0384615	0	0	0	0	0
1325	0.0397422	0.0414573	0.0361446	0.00909091	0.0384615	0	0	0.0120482	0	0
891	0.0576441	0.0615578	0.0361446	0.0181818	0	0	0	0	0	0
628	0.0522735	0.0452261	0.0120482	0.0454545	0	0	0	0	0	0
1507	0.019334	0.0301508	0	0.00909091	0.0769231	0	0	0	0	0
3405	0.0372359	0.00753769	0.0361446	0.0363636	0.0384615	0	0	0	0	0
1173	0.0429646	0.0603015	0.0120482	0	0.0384615	0	0	0	0	0
1592	0.0393842	0.0577889	0.0240964	0	0.0384615	0	0	0	0	0
528	0.028643	0.040201	0.0361446	0.0181818	0.0384615	0	0	0	0	0
2626	0.0551378	0.0288945	0	0.0181818	0.0384615	0	0	0	0	0
1860	0.0583602	0.071608	0.0120482	0.0181818	0	0	0	0	0	0
422	0.0486932	0.0515075	0.0481928	0.0272727	0	0	0	0	0	0
2149	0.0583602	0.0414573	0.0240964	0.0363636	0	0	0	0	0	0
227	0.0823487	0.0238693	0.0481928	0.0181818	0	0.000358038	0	0	0	0
738	0.0436806	0.0690955	0.0240964	0.0272727	0	0	0	0	0	0
2118	0.0397422	0.0452261	0	0.0181818	0.0384615	0	0	0	0	0
1108	0.0204082	0.0113065	0.0481928	0	0.0769231	0	0	0	0	0
1766	0.0143215	0.0201005	0	0.0181818	0.0769231	0	0	0	0	0
409	0.0422485	0.0226131	0.0120482	0.0272727	0.0384615	0	0	0	0	0
3699	0.0694594	0.00753769	0.0240964	0.00909091	0.0384615	0.00107411	0	0	0.00909091	0
906	0.0612245	0.0577889	0.0240964	0.0181818	0	0	0	0	0	0
705	0.0429646	0.0150754	0.0120482	0.0727273	0	0	0	0	0.00909091	0
2539	0.0963122	0.0351759	0.0120482	0.00909091	0	0.000716076	0	0	0	0
2041	0.047619	0.0439698	0.0120482	0.0454545	0	0	0	0	0	0
209	0.0411744	0.031407	0.0361446	0.00909091	0.0384615	0	0	0	0	0
1329	0.0254207	0.0427136	0.0481928	0.00909091	0.0384615	0	0	0	0	0
1280	0.027927	0.00628141	0.0120482	0.00909091	0.0769231	0	0	0	0	0
2317	0.0250627	0.0276382	0	0	0.0769231	0	0	0	0	0
1179	0.0601504	0.0628141	0.0120482	0.0181818	0	0	0	0	0	0
454	0.027927	0.0339196	0.0361446	0.0181818	0.0384615	0	0	0	0	0
367	0.037952	0.0351759	0.0120482	0.0181818	0.0384615	0	0	0	0	0
2152	0.0651629	0.0276382	0	0.0454545	0	0	0	0	0	0
248	0.0393842	0.0263819	0.0240964	0.0181818	0.0384615	0.000716076	0	0	0	0
2339	0.0551378	0.0376884	0.0240964	0.0363636	0	0	0	0	0	0
191	0.05657	0.0477387	0.0240964	0.0272727	0	0	0	0	0	0
1847	0.0558539	0.0665829	0.0120482	0.0181818	0	0	0	0	0	0
823	0.0325815	0.0339196	0.0240964	0.0181818	0.0384615	0	0	0	0	0
410	0.0443967	0.0150754	0.0120482	0.0272727	0.0384615	0	0	0	0	0
2237	0.0594343	0.0389447	0	0	0.0384615	0	0	0	0	0
1846	0.0311493	0.0414573	0.0120482	0.0181818	0.0384615	0	0	0	0	0
544	0.0214823	0.0113065	0.0120482	0.00909091	0.0769231	0	0	0	0	0
2328	0.0451128	0.0201005	0	0.0272727	0.0384615	0.00250627	0.00376884	0	0	0
2530	0.0733978	0.0452261	0.0120482	0.0181818	0	0.00107411	0	0	0	0
1936	0.0404583	0.0414573	0.0120482	0.00909091	0.0384615	0.000358038	0.00125628	0	0	0
3909	0.0773362	0.00251256	0.060241	0.0272727	0	0.0221984	0	0	0.00909091	0
2042	0.0716076	0.0527638	0	0.0181818	0	0	0	0	0	0
3340	0.0630147	0.0125628	0.0481928	0.0363636	0	0.000358038	0.00251256	0	0.00909091	0
875	0.0454708	0.040201	0.0120482	0.0454545	0	0.00107411	0.00251256	0	0	0
967	0.0232725	0.0113065	0.0361446	0.0363636	0.0384615	0	0	0	0	0
1024	0.0458289	0.0201005	0.0361446	0.00909091	0.0384615	0	0	0	0	0
2930	0.0533477	0.0238693	0.0120482	0.00909091	0.0384615	0	0	0	0	0
691	0.0343716	0.0339196	0.0120482	0.0181818	0.0384615	0	0	0	0	0
3913	0.0748299	0.00628141	0.0963855	0.00909091	0	0.00143215	0.00251256	0.060241	0.00909091	0
2642	0.0354458	0.00628141	0.060241	0.0181818	0.0384615	0	0	0.0120482	0	0
1945	0.0494092	0.0339196	0	0.00909091	0.0384615	0	0	0	0	0
1364	0.018976	0.0201005	0.0120482	0	0.0769231	0	0	0	0	0
2230	0.0447547	0.0263819	0	0.0181818	0.0384615	0	0	0	0	0
1885	0.0386681	0.0150754	0.0120482	0.0272727	0.0384615	0	0	0	0.00909091	0
1151	0.0637308	0.0741206	0.0120482	0	0	0	0	0	0	0
3494	0.0716076	0.0100503	0.0481928	0.0272727	0	0	0	0	0.00909091	0
3736	0.0358038	0.0113065	0.0240964	0.0272727	0.0384615	0.00143215	0	0	0	0
3146	0.0418904	0.00376884	0.0240964	0.0272727	0.0384615	0.000716076	0	0	0	0
643	0.0443967	0.0238693	0.0240964	0.00909091	0.0384615	0.00107411	0.00125628	0	0	0
1661	0.0336556	0.0351759	0.0240964	0.00909091	0.0384615	0	0	0	0	0
3484	0.0705335	0.00753769	0.0722892	0.0181818	0	0.00644468	0	0	0	0
2024	0.0368779	0.0439698	0	0.00909091	0.0384615	0	0	0	0	0
2546	0.0701754	0.0125628	0.0843373	0.00909091	0	0.0103831	0.00879397	0	0	0
3148	0.0171858	0.00376884	0.0361446	0	0.0769231	0.000716076	0	0	0	0
993	0.0648049	0.0741206	0	0	0	0	0	0	0	0
2635	0.0597923	0.0201005	0.0120482	0	0.0384615	0.000716076	0.00125628	0	0	0
2146	0.0691013	0.0452261	0	0.0181818	0	0.000358038	0	0	0	0
1371	0.0250627	0.00502513	0.0120482	0	0.0769231	0	0	0	0	0
1334	0.0290011	0.0414573	0.0120482	0.00909091	0.0384615	0	0	0	0	0
449	0.0440387	0.0364322	0	0.0454545	0	0	0	0	0	0
2406	0.0250627	0.0389447	0.0240964	0.00909091	0.0384615	0	0	0	0	0
2925	0.075904	0.0339196	0	0.0181818	0	0	0	0	0	0
896	0.0264948	0.0364322	0.0240964	0.00909091	0.0384615	0	0	0	0	0
1257	0.0275689	0.0351759	0.0240964	0.00909091	0.0384615	0	0	0	0	0
1778	0.0494092	0.0690955	0.0120482	0.00909091	0	0	0	0	0	0
2421	0.0454708	0.0251256	0.0120482	0.0454545	0	0	0	0	0	0
2430	0.0458289	0.0238693	0	0.00909091	0.0384615	0	0	0	0	0
776	0.0300752	0.0288945	0.0240964	0.00909091	0.0384615	0	0	0	0	0
989	0.0304332	0.0226131	0.0120482	0.0181818	0.0384615	0	0	0	0	0
1685	0.0307913	0.0515075	0.0120482	0.0363636	0	0	0	0	0	0
1157	0.028285	0.0364322	0.0120482	0.00909091	0.0384615	0	0	0	0	0
560	0.0171858	0.0188442	0.0240964	0.0272727	0.0384615	0	0	0	0	0
2062	0.0880773	0.0263819	0	0.00909091	0	0	0	0	0	0
2503	0.0318654	0.031407	0.0120482	0.00909091	0.0384615	0	0	0	0	0
873	0.0247046	0.0263819	0.0361446	0.00909091	0.0384615	0	0	0.0120482	0	0
1709	0.0325815	0.0301508	0.0120482	0.00909091	0.0384615	0	0	0	0	0
1062	0.0544218	0.0577889	0.0120482	0.00909091	0	0	0	0	0	0
183	0.0648049	0.0326633	0.0361446	0.00909091	0	0	0	0	0	0
1844	0.027927	0.0414573	0	0.00909091	0.0384615	0	0	0	0	0
903	0.0361618	0.031407	0	0.00909091	0.0384615	0	0	0	0	0
994	0.0358038	0.031407	0	0.00909091	0.0384615	0	0	0	0	0
2922	0.0522735	0.0351759	0.0120482	0.0272727	0	0	0	0	0	0
1598	0.0232725	0.0389447	0.0120482	0.00909091	0.0384615	0	0	0	0	0
3021	0.0708915	0.0251256	0.0120482	0.0181818	0	0	0	0	0	0
1941	0.0537057	0.0628141	0	0.00909091	0	0	0	0	0	0
1420	0.0247046	0.0351759	0.0361446	0	0.0384615	0	0	0	0	0
129	0.0551378	0.0175879	0.0361446	0.0272727	0	0	0	0	0	0
2640	0.0404583	0.0100503	0.0481928	0	0.0384615	0.00107411	0	0.0120482	0	0
1938	0.0368779	0.0502513	0.0120482	0.0272727	0	0	0	0	0	0
261	0.0547798	0.0452261	0.0240964	0.00909091	0	0	0	0	0	0
690	0.0383101	0.0238693	0	0.00909091	0.0384615	0	0	0	0	0
1167	0.0290011	0.0163317	0.0120482	0.0181818	0.0384615	0	0	0	0	0
2331	0.0494092	0.0226131	0	0	0.0384615	0	0	0	0	0
882	0.0254207	0.0201005	0.0120482	0.0181818	0.0384615	0	0	0	0	0
2716	0.0458289	0.0263819	0	0	0.0384615	0	0.00125628	0	0	0
99	0.0408163	0.0201005	0.0120482	0.0454545	0	0	0	0	0	0
3808	0.0372359	0.00376884	0.060241	0	0.0384615	0.000358038	0	0	0	0
3422	0.0608665	0.0125628	0.0481928	0.0181818	0	0.000358038	0.00251256	0	0	0
1278	0.0236305	0.0150754	0.0240964	0.0181818	0.0384615	0	0	0	0	0
977	0.028285	0.0389447	0.0120482	0	0.0384615	0	0	0	0	0
3339	0.075546	0.0113065	0.060241	0	0	0	0	0	0	0
382	0.028285	0.0100503	0	0.0272727	0.0384615	0	0	0	0	0
1171	0.028643	0.0263819	0.0120482	0.00909091	0.0384615	0	0	0	0	0
3342	0.0626566	0.0138191	0.060241	0.00909091	0	0.00250627	0.00251256	0	0.00909091	0
3427	0.0486932	0.00753769	0.0361446	0.0363636	0	0.000358038	0	0	0.00909091	0
2137	0.0440387	0.0427136	0.0240964	0.0181818	0	0	0.00125628	0	0	0
3559	0.047619	0.00879397	0.0240964	0	0.0384615	0	0	0	0	0
3163	0.0383101	0.00753769	0.0240964	0.00909091	0.0384615	0.000358038	0	0	0	0
483	0.0164697	0.0150754	0.0240964	0.0636364	0	0	0	0	0	0
3911	0.0250627	0.00376884	0.0361446	0.0181818	0.0384615	0	0	0	0	0
97	0.027927	0.0125628	0.0120482	0.0181818	0.0384615	0	0	0	0	0
2235	0.0325815	0.0251256	0	0.00909091	0.0384615	0	0	0	0	0
811	0.0200501	0.0213568	0.0120482	0.0181818	0.0384615	0	0	0	0	0
2047	0.0483351	0.0414573	0.0120482	0.0181818	0	0	0	0	0	0
1584	0.0293591	0.040201	0	0	0.0384615	0	0	0	0	0
2225	0.0297172	0.0263819	0.0240964	0	0.0384615	0	0	0.0120482	0	0
1785	0.056928	0.048995	0	0.00909091	0	0	0.00125628	0	0	0
3337	0.0465449	0.0125628	0.0120482	0	0.0384615	0	0	0	0	0
50	0.019334	0.00879397	0.0120482	0.0272727	0.0384615	0	0	0	0	0
2939	0.028285	0.0100503	0.0120482	0.0181818	0.0384615	0	0	0	0	0
974	0.0404583	0.048995	0.0120482	0.0181818	0	0.000358038	0	0	0	0
3485	0.0572861	0.00879397	0.0722892	0.00909091	0	0.000358038	0	0	0	0
1092	0.0229144	0.0213568	0.0240964	0.00909091	0.0384615	0	0	0	0	0
173	0.0436806	0.0150754	0.0240964	0.0363636	0	0	0	0	0	0
972	0.0347297	0.0138191	0.0120482	0.00909091	0.0384615	0	0	0	0	0
527	0.0293591	0.0427136	0.0240964	0.0272727	0	0	0	0	0	0
1751	0.0315073	0.0351759	0	0	0.0384615	0	0	0	0	0
2027	0.0519155	0.0515075	0.0240964	0	0	0	0	0	0	0
2718	0.00930899	0.00753769	0	0	0.0769231	0	0	0	0	0
1701	0.0350877	0.0238693	0.0120482	0	0.0384615	0.000358038	0.00125628	0	0	0
1149	0.0386681	0.048995	0.0120482	0.0181818	0	0.000358038	0.00125628	0	0	0
383	0.0401003	0.0276382	0.0481928	0.0181818	0	0	0	0	0	0
25	0.0225564	0.00628141	0.0481928	0.00909091	0.0384615	0	0	0	0	0
2043	0.0479771	0.048995	0.0120482	0.00909091	0	0	0	0	0	0
451	0.047619	0.0376884	0.0120482	0.0181818	0	0	0	0	0	0
313	0.0390261	0.0125628	0	0.00909091	0.0384615	0	0	0	0	0
2952	0.0311493	0.0138191	0.0361446	0	0.0384615	0	0	0	0	0
378	0.0315073	0.0376884	0.0240964	0.0272727	0	0	0	0	0	0
2258	0.0264948	0.0138191	0.0240964	0.00909091	0.0384615	0	0	0	0	0
1776	0.0504834	0.0452261	0.0120482	0.00909091	0	0	0	0	0	0
1273	0.0397422	0.0339196	0.0120482	0.0272727	0	0	0	0	0	0
921	0.00608665	0.00125628	0.0120482	0	0.0769231	0	0	0	0	0
1283	0.05657	0.031407	0	0.0181818	0	0	0	0	0	0
1875	0.0300752	0.00879397	0	0.0181818	0.0384615	0	0	0	0	0
2526	0.0268528	0.0175879	0.0120482	0.00909091	0.0384615	0	0	0	0	0
1101	0.0537057	0.0276382	0.0120482	0.0181818	0	0	0	0.0120482	0	0
3145	0.0318654	0.00628141	0	0.0181818	0.0384615	0	0	0	0	0
314	0.0229144	0.0100503	0.0120482	0.0181818	0.0384615	0	0	0	0	0
1237	0.0232725	0.0326633	0.0240964	0.0363636	0	0	0	0	0	0
185	0.0250627	0.0125628	0.0240964	0.00909091	0.0384615	0	0	0	0	0
1004	0.0315073	0.00628141	0	0.0181818	0.0384615	0.000358038	0	0	0	0
645	0.0318654	0.0276382	0.0361446	0.0272727	0	0	0	0	0	0
1426	0.0196921	0.031407	0	0.00909091	0.0384615	0	0	0	0	0
991	0.0415324	0.0175879	0.0120482	0.0363636	0	0	0	0	0	0
2497	0.019334	0.0251256	0.0120482	0.00909091	0.0384615	0	0	0	0	0
1546	0.0426065	0.0226131	0	0.0363636	0	0	0	0	0	0
2926	0.0504834	0.0238693	0.0240964	0.0181818	0	0	0	0	0	0
3453	0.037594	0.00376884	0.0120482	0.00909091	0.0384615	0.00143215	0	0	0	0
186	0.018618	0.0188442	0.0240964	0.00909091	0.0384615	0	0	0	0	0
2153	0.0465449	0.0226131	0.0120482	0.0272727	0	0	0	0	0	0
180	0.047261	0.0150754	0.0240964	0.0272727	0	0	0	0	0	0
1422	0.0332975	0.048995	0.0120482	0.0181818	0	0	0	0	0	0
132	0.0318654	0.00376884	0	0.0181818	0.0384615	0	0	0	0	0
3476	0.0225564	0.00125628	0.0240964	0.0181818	0.0384615	0	0	0	0	0
1091	0.0254207	0.0326633	0.0361446	0.0272727	0	0	0	0	0	0
1585	0.0200501	0.0339196	0.0120482	0	0.0384615	0	0	0	0	0
570	0.0465449	0.0251256	0.0481928	0.00909091	0	0	0.00125628	0	0	0
2725	0.0268528	0.00879397	0	0.0181818	0.0384615	0	0	0	0.00909091	0
1882	0.0461869	0.0276382	0	0.0272727	0	0	0	0	0	0
2620	0.0261368	0.0263819	0.0120482	0	0.0384615	0	0	0	0	0
1861	0.0418904	0.0376884	0.0120482	0.0181818	0	0	0	0	0	0
1174	0.0350877	0.0389447	0.0240964	0.0181818	0	0	0	0	0	0
1950	0.0529896	0.0414573	0.0240964	0	0	0	0	0	0	0
3255	0.0397422	0.0100503	0.0120482	0	0.0384615	0.000716076	0	0	0	0
1443	0.0182599	0.0226131	0.0120482	0.00909091	0.0384615	0	0	0	0	0
2531	0.0218403	0.00628141	0.0120482	0.0181818	0.0384615	0	0	0	0	0
633	0.0254207	0.0138191	0.0120482	0.00909091	0.0384615	0	0	0	0	0
3242	0.019334	0.00125628	0.0481928	0.00909091	0.0384615	0	0	0	0	0
262	0.0411744	0.0414573	0.0240964	0.00909091	0	0	0	0	0	0
1457	0.0315073	0.0125628	0	0.00909091	0.0384615	0	0	0	0	0
1156	0.0272109	0.0439698	0.0240964	0.0181818	0	0.000358038	0.00125628	0	0	0
1455	0.0214823	0.00879397	0.0240964	0.00909091	0.0384615	0	0	0	0	0
3562	0.0200501	0.00376884	0.0361446	0.00909091	0.0384615	0	0	0	0	0
3135	0.0383101	0.0138191	0	0	0.0384615	0	0	0	0	0
2227	0.0393842	0.0351759	0.0120482	0.0181818	0	0.000716076	0.00376884	0	0	0
1593	0.0236305	0.0301508	0	0	0.0384615	0	0	0	0	0
1959	0.0257787	0.0276382	0	0	0.0384615	0	0	0	0	0
2512	0.0336556	0.00628141	0	0.00909091	0.0384615	0	0	0	0	0
963	0.0315073	0.031407	0.0120482	0.0272727	0	0	0	0	0	0
2347	0.0411744	0.0201005	0.0120482	0.0272727	0	0	0	0	0	0
3806	0.0608665	0.00125628	0.0481928	0.00909091	0	0	0	0	0.00909091	0
1508	0.0153956	0.0251256	0.0240964	0	0.0384615	0	0	0	0	0
2816	0.0225564	0.00628141	0	0.0181818	0.0384615	0	0	0	0	0
1853	0.0275689	0.0414573	0	0.0272727	0	0	0	0	0	0
3475	0.0408163	0.00753769	0	0	0.0384615	0.000358038	0	0	0	0
962	0.0426065	0.040201	0.0120482	0.00909091	0	0	0	0	0	0
537	0.0243466	0.0263819	0	0	0.0384615	0	0	0	0	0
1012	0.0239885	0.0138191	0	0.00909091	0.0384615	0	0	0	0	0
1789	0.0372359	0.0163317	0	0.0363636	0	0	0	0	0	0
2231	0.0318654	0.0163317	0	0	0.0384615	0	0	0	0	0
1458	0.0179019	0.0138191	0.0120482	0.00909091	0.0384615	0	0	0	0	0
1757	0.019334	0.0238693	0.0120482	0	0.0384615	0	0	0	0	0
3327	0.0272109	0.00753769	0.0361446	0.0363636	0	0.000358038	0	0	0	0
1440	0.0404583	0.040201	0.0120482	0.00909091	0	0	0	0	0	0
3473	0.0605084	0.0100503	0.0240964	0.00909091	0	0.000716076	0	0	0	0
2034	0.0250627	0.0226131	0	0	0.0384615	0	0	0	0	0
1849	0.0196921	0.0213568	0.0120482	0	0.0384615	0	0	0	0	0
3479	0.0247046	0.00376884	0.0120482	0.00909091	0.0384615	0	0	0	0	0
2451	0.0479771	0.00502513	0.0361446	0.0181818	0	0	0	0	0	0
1674	0.0132474	0.0163317	0.0120482	0.00909091	0.0384615	0	0	0	0	0
3037	0.0726817	0.0188442	0	0	0	0	0.00125628	0	0	0
1866	0.0361618	0.0427136	0.0120482	0.00909091	0	0.000358038	0.00125628	0	0	0
905	0.0440387	0.0326633	0.0120482	0.00909091	0	0	0	0	0	0
2332	0.0257787	0.0188442	0	0	0.0384615	0.000358038	0	0	0	0
2438	0.037594	0.0226131	0	0.0272727	0	0	0	0	0	0
2233	0.0297172	0.0138191	0	0	0.0384615	0	0	0	0	0
3820	0.0426065	0.00251256	0.0481928	0.0181818	0	0	0	0	0	0
3317	0.0325815	0.0100503	0	0	0.0384615	0	0	0	0	0
3914	0.0486932	0.00502513	0.0722892	0	0	0	0	0	0	0
506	0.0103831	0.0100503	0.0240964	0.00909091	0.0384615	0	0	0	0	0
2341	0.0408163	0.0288945	0	0.0181818	0	0	0	0	0	0
558	0.0100251	0.0150754	0.0361446	0	0.0384615	0	0	0	0	0
176	0.0239885	0.00628141	0.0120482	0.0454545	0	0.00107411	0.00251256	0	0	0
1788	0.0322234	0.0263819	0	0.0272727	0	0	0	0	0.00909091	0
1784	0.037952	0.031407	0	0.0181818	0	0	0	0	0	0
384	0.0411744	0.0276382	0	0.0181818	0	0	0	0	0	0
719	0.0161117	0.0150754	0	0.00909091	0.0384615	0	0	0	0	0
2837	0.0508414	0.00879397	0.0120482	0.0181818	0	0	0	0	0	0
2636	0.0307913	0.00879397	0	0	0.0384615	0	0.00125628	0	0	0
3877	0.0547798	0.00251256	0.0361446	0.00909091	0	0	0	0	0	0
847	0.0214823	0.0188442	0	0	0.0384615	0	0	0	0	0
1256	0.028285	0.0339196	0.0120482	0.0181818	0	0.000358038	0.00125628	0	0	0
2217	0.0336556	0.0276382	0.0120482	0.0181818	0	0	0	0	0	0
2117	0.0243466	0.00879397	0.0120482	0	0.0384615	0	0	0	0	0
2514	0.0325815	0.0163317	0.0120482	0.0272727	0	0.00250627	0	0.0120482	0	0
961	0.0336556	0.0201005	0.0240964	0.0181818	0	0	0	0	0	0
2025	0.0243466	0.0138191	0	0	0.0384615	0	0	0	0	0
359	0.0128894	0.0138191	0.0240964	0	0.0384615	0	0	0	0	0
3057	0.0261368	0.00502513	0.0120482	0	0.0384615	0	0	0	0	0
2728	0.0304332	0.0175879	0.0120482	0.0272727	0	0	0	0	0	0
2314	0.0214823	0.0163317	0	0	0.0384615	0	0	0	0	0
3038	0.0454708	0.0175879	0	0.0181818	0	0	0.00125628	0	0	0
3139	0.0544218	0.0188442	0	0.00909091	0	0.000358038	0	0	0.00909091	0
317	0.0200501	0.00502513	0	0.00909091	0.0384615	0	0	0	0	0
3055	0.0150376	0.00879397	0.0240964	0	0.0384615	0	0	0	0	0
177	0.0293591	0.00502513	0	0	0.0384615	0	0	0	0	0
3415	0.0515575	0.00753769	0.0240964	0.00909091	0	0	0	0	0.00909091	0
1504	0.00859291	0.0100503	0.0120482	0.00909091	0.0384615	0	0	0	0	0
2637	0.0128894	0.00502513	0.0120482	0.00909091	0.0384615	0	0	0	0	0
3236	0.0386681	0.0100503	0.0240964	0.0181818	0	0	0	0	0	0
2048	0.0358038	0.031407	0.0120482	0.00909091	0	0	0	0	0	0
2215	0.0153956	0.0201005	0	0	0.0384615	0	0	0	0	0
1837	0.0121733	0.0163317	0.0120482	0	0.0384615	0	0	0	0	0
532	0.0390261	0.0251256	0.0361446	0	0	0	0	0	0	0
1973	0.0365199	0.0238693	0	0.0181818	0	0	0	0	0	0
2360	0.0182599	0.00879397	0.0120482	0	0.0384615	0	0	0	0	0
1315	0.0103831	0.0125628	0	0.00909091	0.0384615	0	0	0	0	0
727	0.0143215	0.00628141	0.0361446	0.0363636	0	0	0	0	0	0
3322	0.0153956	0	0.0120482	0.00909091	0.0384615	0	0	0	0	0
3610	0.0164697	0.00502513	0	0.00909091	0.0384615	0	0	0	0	0
797	0.0304332	0.0288945	0.0240964	0.00909091	0	0	0	0	0	0
1148	0.0236305	0.031407	0.0120482	0.0181818	0	0	0	0	0	0
3868	0.0418904	0.00251256	0.0481928	0.00909091	0	0	0	0	0	0
2608	0.0254207	0.0201005	0.0722892	0	0	0	0	0	0	0
2363	0.0408163	0.00879397	0.060241	0	0	0	0	0	0	0
1054	0.0264948	0.0213568	0.0240964	0.0181818	0	0	0	0	0	0
485	0.037952	0.031407	0.0240964	0	0	0	0	0	0	0
2218	0.0139635	0.0188442	0	0	0.0384615	0	0	0	0	0
837	0.0100251	0.00502513	0.0120482	0.00909091	0.0384615	0	0	0	0	0
890	0.0250627	0.0276382	0.0361446	0.00909091	0	0	0	0	0	0
1003	0.0114572	0.0213568	0	0	0.0384615	0	0	0	0	0
798	0.028285	0.0301508	0.0240964	0.00909091	0	0	0	0	0	0
1845	0.0132474	0.0188442	0	0	0.0384615	0	0	0	0	0
1335	0.0247046	0.0339196	0.0240964	0.00909091	0	0	0	0	0	0
3219	0.0161117	0.00376884	0	0.00909091	0.0384615	0.000716076	0	0	0	0
1191	0.0218403	0.00879397	0	0	0.0384615	0	0	0	0	0
1505	0.00966702	0.0163317	0.0120482	0	0.0384615	0	0	0	0	0
2315	0.0118153	0.0138191	0.0120482	0	0.0384615	0	0	0	0	0
2178	0.0372359	0.0113065	0.060241	0	0	0.000716076	0	0.0361446	0	0
3874	0.0504834	0.00251256	0.0481928	0	0	0	0	0	0	0
2629	0.0161117	0.0150754	0	0	0.0384615	0	0	0	0	0
1839	0.00572861	0.00879397	0.0120482	0.00909091	0.0384615	0	0	0	0	0
703	0.0297172	0.0288945	0	0.0181818	0	0	0	0	0	0
3048	0.0164697	0.00125628	0.0240964	0	0.0384615	0	0	0	0	0
2605	0.0164697	0.00125628	0.0240964	0	0.0384615	0	0	0	0	0
2335	0.0300752	0.0163317	0	0.0272727	0	0	0	0	0	0
326	0.0247046	0.0263819	0.0361446	0.00909091	0	0	0	0.0120482	0	0
579	0.0254207	0.0150754	0.0120482	0.0272727	0	0	0	0	0	0
612	0.0139635	0.00376884	0.0240964	0	0.0384615	0	0	0	0	0
2140	0.0422485	0.0251256	0	0.00909091	0	0	0	0	0	0
613	0.0143215	0.00376884	0	0.00909091	0.0384615	0	0	0	0	0
3259	0.0411744	0.00628141	0.0361446	0.00909091	0	0	0	0	0	0
2354	0.0143215	0.00879397	0.0120482	0	0.0384615	0	0	0	0	0
3873	0.0150376	0.00125628	0.0240964	0	0.0384615	0	0	0	0	0
1862	0.00393842	0.00879397	0.0120482	0.00909091	0.0384615	0	0	0	0	0
701	0.0261368	0.0113065	0.0361446	0.0181818	0	0	0	0	0	0
904	0.0250627	0.0251256	0.0120482	0.0181818	0	0	0	0	0	0
1180	0.0100251	0.00753769	0	0.00909091	0.0384615	0	0	0	0	0
1756	0.0125313	0.0163317	0	0	0.0384615	0	0	0	0	0
3043	0.0153956	0.00628141	0.0120482	0	0.0384615	0	0	0	0	0
550	0.0304332	0.0301508	0.0120482	0.00909091	0	0	0	0	0	0
942	0.0318654	0.0100503	0.0240964	0.0181818	0	0	0	0	0	0
3133	0.0182599	0.00251256	0.0120482	0	0.0384615	0	0	0	0	0
2741	0.0146796	0.00628141	0.0120482	0	0.0384615	0.000358038	0	0	0	0
2940	0.0494092	0.0188442	0.0120482	0	0	0	0	0	0	0
435	0.0247046	0.0238693	0.0120482	0.0181818	0	0	0	0	0	0
425	0.0175439	0.0201005	0.0120482	0.0272727	0	0	0	0	0	0
1185	0.0343716	0.0188442	0	0.0181818	0	0	0	0	0	0
893	0.0372359	0.0389447	0	0	0	0	0	0	0	0
2627	0.0161117	0.00376884	0.0120482	0	0.0384615	0	0	0	0	0
3240	0.0182599	0.00125628	0.0120482	0	0.0384615	0	0	0	0	0
1230	0.0107411	0.0163317	0	0	0.0384615	0	0	0	0	0
1678	0.0118153	0.0150754	0	0	0.0384615	0	0	0	0	0
1411	0.027927	0.0364322	0.0240964	0	0	0	0	0	0	0
1574	0.00859291	0.0113065	0.0120482	0	0.0384615	0	0	0	0	0
2063	0.0307913	0.0213568	0	0.0181818	0	0	0	0	0	0
2136	0.0329395	0.0238693	0.0120482	0.00909091	0	0	0	0	0	0
1267	0.0239885	0.0276382	0.0240964	0.00909091	0	0	0	0	0	0
1711	0.0315073	0.0201005	0	0.0181818	0	0	0	0	0	0
795	0.0322234	0.0238693	0.0120482	0.00909091	0	0	0	0	0	0
316	0.0125313	0.00502513	0.0120482	0	0.0384615	0	0	0	0	0
2132	0.0125313	0.0113065	0	0	0.0384615	0	0	0	0	0
3470	0.0447547	0.00879397	0.0120482	0.00909091	0	0.0028643	0	0.0120482	0	0
840	0.0175439	0.0113065	0	0.0363636	0	0	0	0	0	0
2160	0.00393842	0.00251256	0.0120482	0.00909091	0.0384615	0	0	0	0	0
2916	0.0175439	0.00502513	0	0	0.0384615	0	0	0	0	0
1254	0.0232725	0.0213568	0.0120482	0.0181818	0	0	0	0	0	0
1327	0.0107411	0.0125628	0	0	0.0384615	0	0	0	0	0
635	0.028285	0.00879397	0.0240964	0.0181818	0	0	0	0	0	0
2171	0.0290011	0.00753769	0.0240964	0.0181818	0	0	0	0	0	0
569	0.0254207	0.00502513	0.0361446	0.0181818	0	0	0	0	0	0
3064	0.0447547	0.0125628	0.0240964	0	0	0	0	0	0	0
3424	0.0365199	0.00376884	0.0361446	0.00909091	0	0	0	0	0	0
857	0.00501253	0.00502513	0.0240964	0	0.0384615	0	0	0	0	0
1573	0.00823487	0.00753769	0.0120482	0	0.0384615	0	0	0	0	0
1021	0.00572861	0.00376884	0.0240964	0	0.0384615	0	0	0	0	0
63	0.0110992	0.00376884	0.0120482	0	0.0384615	0	0	0	0	0
1923	0.0261368	0.0263819	0.0361446	0	0	0	0	0	0	0
3944	0.00859291	0	0.0240964	0	0.0384615	0	0	0	0	0
3431	0.00859291	0.00125628	0	0.00909091	0.0384615	0	0	0	0	0
2717	0.00823487	0.00125628	0	0.00909091	0.0384615	0	0	0	0	0
1755	0.00966702	0.0113065	0	0	0.0384615	0	0	0	0	0
3363	0.0114572	0.00251256	0.0120482	0	0.0384615	0	0	0	0	0
2051	0.0297172	0.0226131	0.0120482	0.00909091	0	0	0	0	0	0
888	0.0297172	0.0226131	0.0120482	0.00909091	0	0	0	0	0	0
3022	0.0483351	0.00753769	0	0.00909091	0	0	0	0	0	0
815	0.0297172	0.0276382	0.0240964	0	0	0	0	0	0	0
3425	0.0537057	0.00628141	0.0120482	0	0	0	0	0	0	0
1542	0.0028643	0	0.0120482	0.00909091	0.0384615	0	0	0	0	0
2632	0.0290011	0.0175879	0	0.0181818	0	0	0	0	0	0
1144	0.0225564	0.0301508	0.0120482	0.00909091	0	0	0	0	0	0
3404	0.0118153	0.00125628	0.0120482	0	0.0384615	0	0	0	0	0
2523	0.0311493	0.0201005	0.0120482	0.00909091	0	0	0	0	0	0
1631	0.0325815	0.0125628	0	0.0181818	0	0	0	0	0	0
610	0.0132474	0.00502513	0	0	0.0384615	0	0	0	0	0
2639	0.00501253	0.00125628	0.0240964	0	0.0384615	0	0	0.0120482	0	0
3341	0.0171858	0.00502513	0.0240964	0.0272727	0	0.000358038	0	0.0120482	0.00909091	0
3235	0.0182599	0.00502513	0	0.0363636	0	0	0	0	0	0
1856	0.0300752	0.0263819	0	0.00909091	0	0	0	0	0	0
2532	0.0114572	0	0.0120482	0	0.0384615	0	0	0	0	0
1960	0.0297172	0.0201005	0.0120482	0.00909091	0	0	0	0	0	0
2781	0.00930899	0.00879397	0	0	0.0384615	0	0	0	0	0
2826	0.0340136	0.0150754	0.0120482	0.00909091	0	0.000358038	0.00125628	0	0	0
2145	0.0239885	0.0201005	0.0240964	0.00909091	0	0	0	0	0	0
2909	0.0121733	0.00502513	0	0	0.0384615	0	0	0	0	0
1456	0.0132474	0.00376884	0	0	0.0384615	0	0	0	0	0
3044	0.00930899	0.00125628	0.0120482	0	0.0384615	0	0	0	0	0
1355	0.0254207	0.0238693	0.0120482	0.00909091	0	0	0	0	0	0
3752	0.0293591	0.00502513	0.060241	0	0	0.00250627	0.00251256	0.0481928	0	0
642	0.019334	0.0125628	0.0240964	0.0181818	0	0	0	0	0	0
457	0.0257787	0.00628141	0	0.0272727	0	0	0	0	0	0
1855	0.0254207	0.0414573	0	0	0	0	0	0	0	0
988	0.0268528	0.0263819	0.0240964	0	0	0	0	0	0	0
1447	0.00823487	0.00753769	0	0	0.0384615	0	0	0	0	0
3811	0.00644468	0.00251256	0.0120482	0	0.0384615	0	0	0	0	0
2842	0.00644468	0.00251256	0.0120482	0	0.0384615	0	0	0	0	0
3028	0.0107411	0.00376884	0	0	0.0384615	0	0	0	0	0
269	0.0297172	0.0163317	0.0120482	0.00909091	0	0.000358038	0.00125628	0	0	0
2154	0.00930899	0.00502513	0	0	0.0384615	0	0	0	0	0
2571	0.028285	0.0100503	0.0481928	0	0	0	0	0.0361446	0	0
2046	0.0275689	0.0301508	0.0120482	0	0	0	0	0	0	0
824	0.0293591	0.0163317	0.0120482	0.00909091	0	0	0	0	0	0
3232	0.0315073	0.0138191	0.0120482	0.00909091	0	0	0	0	0	0
3352	0.0311493	0.00251256	0.0120482	0.0181818	0	0	0	0	0.00909091	0
3478	0.0447547	0.00502513	0	0.00909091	0	0	0	0	0	0
1093	0.0214823	0.0201005	0	0.0181818	0	0	0	0	0	0
3698	0.00966702	0.00376884	0	0	0.0384615	0.000358038	0.00125628	0	0	0
2681	0.0107411	0.00251256	0	0	0.0384615	0	0	0	0	0
2119	0.0254207	0.0201005	0.0120482	0.00909091	0	0	0	0	0	0
3525	0.0114572	0.00125628	0	0	0.0384615	0	0	0	0	0
1867	0.0290011	0.0339196	0	0	0	0	0	0	0	0
1944	0.0332975	0.0288945	0	0	0	0	0	0	0	0
1097	0.00393842	0.00251256	0.0120482	0	0.0384615	0	0	0	0	0
3407	0.00608665	0	0.0120482	0	0.0384615	0	0	0	0	0
1154	0.0236305	0.0389447	0	0	0	0	0	0	0	0
980	0.027927	0.0339196	0	0	0	0.000358038	0.00125628	0	0	0
2176	0.0257787	0.00502513	0.0361446	0.00909091	0	0	0	0	0	0
1460	0.0211242	0.00502513	0.0240964	0.0181818	0	0	0	0	0	0
3895	0.00214823	0.00376884	0.0120482	0	0.0384615	0	0	0	0	0
775	0.0275689	0.0339196	0	0	0	0	0	0	0	0
1005	0.00537057	0	0.0120482	0	0.0384615	0	0	0	0	0
2014	0.0257787	0.0163317	0.0361446	0	0	0	0	0	0	0
1660	0.00537057	0.00628141	0	0	0.0384615	0	0	0	0	0
2327	0.00644468	0.00502513	0	0	0.0384615	0	0	0	0	0
3328	0.00358038	0.00125628	0.0120482	0	0.0384615	0	0	0	0	0
3409	0.0075188	0.00251256	0	0	0.0384615	0	0	0	0	0
644	0.0243466	0.0175879	0.0120482	0.00909091	0	0	0	0	0	0
1868	0.0254207	0.0226131	0	0.00909091	0	0	0	0	0	0
2252	0.0318654	0.0150754	0	0.00909091	0	0	0	0	0	0
484	0.0239885	0.0175879	0.0120482	0.00909091	0	0	0	0	0	0
1226	0.00107411	0.00251256	0.0120482	0	0.0384615	0	0	0	0	0
42	0.00322234	0	0.0120482	0	0.0384615	0	0	0	0	0
396	0.0028643	0.00628141	0	0	0.0384615	0	0	0	0	0
3993	0.00143215	0.00125628	0.0120482	0	0.0384615	0	0	0	0	0
2359	0.0304332	0.00753769	0.0361446	0	0	0	0	0	0	0
3496	0.0347297	0.00251256	0.0361446	0	0	0	0	0	0	0
779	0.00107411	0.00125628	0.0120482	0	0.0384615	0	0	0	0	0
3121	0.0393842	0.0100503	0.0120482	0	0	0.000716076	0	0	0	0
331	0.0261368	0.0251256	0.0120482	0	0	0	0	0	0	0
3524	0.00644468	0.00125628	0	0	0.0384615	0	0	0	0	0
880	0.0179019	0.0175879	0	0.0181818	0	0	0	0	0	0
9	0.0221984	0.0100503	0.0481928	0	0	0	0	0	0	0
1877	0.000716076	0.00125628	0.0120482	0	0.0384615	0	0	0	0	0
3047	0.0161117	0.00502513	0.0481928	0.00909091	0	0.000716076	0	0.0240964	0	0
3318	0.00608665	0.00125628	0	0	0.0384615	0	0	0	0	0
1937	0.0221984	0.0238693	0	0.00909091	0	0	0	0	0	0
2998	0.000358038	0.00125628	0.0120482	0	0.0384615	0	0	0	0	0
3846	0.00143215	0	0.0120482	0	0.0384615	0	0	0	0	0
3595	0.00572861	0.00125628	0	0	0.0384615	0	0	0	0	0
2167	0.0243466	0.00125628	0.0361446	0.00909091	0	0	0	0	0	0
1270	0.0225564	0.0226131	0	0.00909091	0	0	0	0	0	0
1227	0.00393842	0.00251256	0	0	0.0384615	0	0	0	0	0
3416	0.00501253	0.00125628	0	0	0.0384615	0	0	0	0	0
270	0.0179019	0.0138191	0.0240964	0.00909091	0	0.00107411	0	0	0	0
2689	0.0315073	0.0163317	0.0120482	0	0	0	0	0	0	0
2355	0.0175439	0.00376884	0	0.0272727	0	0	0	0	0.00909091	0
171	0.0232725	0.00753769	0.0240964	0.00909091	0	0	0	0	0	0
3343	0.0218403	0.00251256	0.0361446	0.00909091	0	0	0	0	0.00909091	0
1077	0.00859291	0.0125628	0.0240964	0.0181818	0	0	0	0	0	0
876	0.0243466	0.0125628	0.0120482	0.00909091	0	0	0	0	0	0
3792	0.00393842	0.00125628	0	0	0.0384615	0	0	0	0	0
1053	0.00250627	0.00251256	0	0	0.0384615	0	0	0	0	0
1952	0.0161117	0.0163317	0	0.0181818	0	0	0	0	0	0
648	0.00859291	0	0.0240964	0.0272727	0	0	0	0	0	0
1543	0.00322234	0.00125628	0	0	0.0384615	0	0	0	0	0
2264	0.0290011	0.00502513	0.0361446	0	0	0	0	0	0	0
746	0.0179019	0.0188442	0.0120482	0.00909091	0	0	0	0	0	0
3222	0.018618	0.00628141	0.0120482	0.0181818	0	0	0	0	0	0
2251	0.0254207	0.0163317	0	0.00909091	0	0	0.00125628	0	0	0
2831	0.0343716	0.0175879	0	0	0	0	0	0	0	0
3488	0.00250627	0.00125628	0	0	0.0384615	0	0	0	0	0
3014	0.00250627	0.00125628	0	0	0.0384615	0	0	0	0	0
3436	0.027927	0.00502513	0.0361446	0	0	0	0	0	0	0
1375	0.00322234	0	0	0	0.0384615	0	0	0	0	0
3137	0.00322234	0	0	0	0.0384615	0	0	0	0	0
3758	0.0153956	0.00125628	0.0481928	0.00909091	0	0	0	0	0	0
3501	0.0243466	0.00376884	0.0240964	0.00909091	0	0	0	0	0	0
1050	0.0272109	0.0251256	0	0	0	0.00107411	0	0	0	0
2324	0.0293591	0.0226131	0	0	0	0	0	0	0	0
1496	0.0182599	0.0288945	0.0120482	0	0	0	0	0	0	0
2241	0.0211242	0.0138191	0.0120482	0.00909091	0	0	0	0	0	0
3263	0.00179019	0.00125628	0	0	0.0384615	0	0	0	0	0
3716	0.00179019	0.00125628	0	0	0.0384615	0	0	0	0	0
785	0.0229144	0.00628141	0	0.0181818	0	0	0	0	0	0
1679	0.0168278	0.0301508	0.0120482	0	0	0	0	0	0	0
3299	0.00143215	0.00125628	0	0	0.0384615	0	0	0	0	0
3364	0.00143215	0.00125628	0	0	0.0384615	0	0	0	0	0
3013	0.00143215	0.00125628	0	0	0.0384615	0	0	0	0	0
1488	0.0207662	0.0188442	0.0240964	0	0	0	0	0	0	0
2498	0.0221984	0.0301508	0	0	0	0	0	0	0	0
2168	0.0225564	0.00502513	0.0240964	0.00909091	0	0	0	0	0	0
3807	0.0179019	0.00376884	0.0361446	0.00909091	0	0	0.00251256	0	0.00909091	0
3305	0.00107411	0.00125628	0	0	0.0384615	0	0	0	0	0
3108	0.00107411	0.00125628	0	0	0.0384615	0	0	0	0	0
3379	0.000716076	0.00125628	0	0	0.0384615	0	0	0	0	0
2236	0.0257787	0.0188442	0.0120482	0	0	0	0	0	0	0
3714	0.000358038	0.00125628	0	0	0.0384615	0	0	0	0	0
1147	0.0139635	0.0150754	0	0.0181818	0	0	0	0	0	0
318	0.0311493	0.00628141	0	0.00909091	0	0.000358038	0	0	0	0
720	0.0211242	0.0113065	0.0120482	0.00909091	0	0	0	0	0	0
1535	0.000716076	0	0	0	0.0384615	0	0	0	0	0
3609	0.0297172	0.00753769	0	0.00909091	0	0	0.00125628	0	0	0
2040	0.0150376	0.0125628	0	0.0181818	0	0	0	0	0	0
1680	0.0175439	0.0213568	0	0.00909091	0	0	0	0	0	0
3401	0.0236305	0.00251256	0	0.0181818	0	0	0	0	0	0
2501	0.0250627	0.0175879	0.0120482	0	0	0	0	0	0	0
1031	0.018976	0.00628141	0.0240964	0.00909091	0	0	0	0	0	0
717	0.0143215	0.0163317	0.0361446	0	0	0	0	0	0	0
1010	0.0229144	0.0138191	0	0.00909091	0	0	0	0	0	0
1231	0.0100251	0.0100503	0.0120482	0.0181818	0	0	0	0	0	0
2039	0.0293591	0.0175879	0	0	0	0	0	0	0	0
1311	0.0179019	0.0175879	0.0240964	0	0	0	0	0	0	0
1287	0.0207662	0.00376884	0	0.0181818	0	0	0	0	0	0
2130	0.0247046	0.0226131	0	0	0	0	0	0	0	0
1083	0.0153956	0.0150754	0.0120482	0.00909091	0	0	0	0	0	0
[truncated: 1,458 more rows]

## Sheet: Table S3.7
Table S3.7 The seven bioclimatic variables marked in red out of nineteen ones were employed in prediction of suitable habitat areas.
[truncated: 20 more rows]
